# Supplementary material for: Unveiling Emerging Trends and Gaps in Scientific Research on Vertebrate Biodiversity in Tropical Savannahs
Source: Ecol Evol. 2026 Feb 15;16(2):e72917. doi: 10.1002/ece3.72917 (PMC12907033; doi:10.1002/ece3.72917)
Supplement: Supplementary file 1 — Appendix S1: ece372917‐sup‐0001‐AppendixS1.csv. [file ECE3-16-e72917-s002.csv]

Continent_all_taxonomic_groups	Country_all_taxonomic_groups	Numero_Article	Savannah in km2
African	Angola	9	1135710.966
Oceania	Australia	182	2354286.493
Central America	Belize	5	2964.779921
African	Benin	10	116425.9964
South America	Bolivia	18	266939.4236
African	Botswana	17	222019.8812
South America	Brazil	250	2088093.75
African	Burkina Faso	9	281452.4465
African	Burundi	3	11498.23263
African	Cameroon	18	218948.0677
African	Central African Republic	5	562742.4084
African	Chad	5	864529.5013
South America	Colombia	14	154356.5287
African	Democratic Republic of the Congo	8	1173341.104
African	Eritrea	3	52850.87607
African	Eswatini	7	11445.37654
African	Ethiopia	10	691731.1293
South America	French Guiana	8	251
African	Gabon	8	46879.19688
African	Gambia	6	9774.672785
African	Ghana	13	161005.2553
African	Guinea	20	198308.161
African	Guinea-Bissau	7	24570.58708
South America	Guyana	5	13642.29107
Central America	Honduras	1	6532.35071
Asia	India	4	13551.08616
Asia	Indonesia	10	8416.810841
African	Ivory Coast	17	175363.432
African	Kenya	76	498764.2867
African	Lesotho	4	24228.45812
African	Liberia	2	147.381168
African	Malawi	9	91712.3113
African	Mali	5	812791.4057
African	Mauritania	4	499923.7024
North America	Mexico	2	16888.96289
African	Mozambique	11	631408.1966
Central America	Nicaragua	3	12399.71336
African	Namibia	15	329886.0525
African	Niger	1	681624.8839
African	Nigeria	35	760418.0067
Oceania	Papua New Guinea	3	18436.83504
African	Republic of Congo	8	111326.6854
African	Rwanda	9	10871.75095
African	Senegal	10	202458.3945
African	Sierra Leone	5	19036.68413
African	South Africa	96	361721.172
African	South Sudan	3	453675.1079
African	Sudan	3	1357668.735
South America	Suriname	6	544.8525841
African	Tanzania	41	759771.9805
African	Togo	4	51425.97031
Central America	Trinidad and Tobago	2	27700
African	Uganda	18	176921.8801
South America	Venezuela	21	239742.4557
African	Zambia	8	665251.8703
African	Zimbabwe	21	406017.0813
