# Supplementary material for: Unveiling Emerging Trends and Gaps in Scientific Research on Vertebrate Biodiversity in Tropical Savannahs
Source: Ecol Evol. 2026 Feb 15;16(2):e72917. doi: 10.1002/ece3.72917 (PMC12907033; doi:10.1002/ece3.72917)
Supplement: Supplementary file 2 — Appendix S2: ece372917‐sup‐0002‐AppendixS2.xlsx. [file ECE3-16-e72917-s001.xlsx]

## Sheet: Mammals
Title article	Taxonomic_group	Paper	Year_publication	Continent	Country	Diversity_taxonomic	Diversity_functional	Diversity_phylogenetic	Search_area	Search_area_2	Search_area_3
Species-area curves and populations of large mammals in african savanna reserves	Mammal	Biological conservation	1981	African	Multiple African countries	1	0	0	Change in land cover
Stock assessment of large mammals in Nigerian wooded savanna and its management implications	Mammal	Forest Ecology and Management	1985	African	Nigeria	1	0	0	Others
Plant spinescence in arid southern africa - does moisture mediate selection by mammals	Mammal	Oecologia	1991	African	Multiple African countries	0	0	0	Others
An ecological study of small rodents in the thicket-clump savanna of lengwe-national-park, Malawi	Mammal	Journal of zoology	1991	African	Malawi	1	0	0	Others
Intestine lengths of southern african savanna rodents and insectivores - intraspecific and interspecific comparisons	Mammal	Journal of zoology	1992	African	South African	0	0	0	Others
Growth and dispersal of capybaras (hydrochaeris asterisk hydrochaeris) in the llanos of Venezuela	Mammal	Journal of zoology	1992	South America	Venezuela	0	0	0	Others
The ecology of 3 communities of small mammals at different altitudes in malawi, central africa	Mammal	Journal of zoology	1992	African	Malawi	1	0	0	Others
Demographic variation and amplitude contraction in the northern quoll, dasyurus-hallucatus (marsupialia, dasyuridae)	Mammal	Wildlife Research	1994	Oceania	Australia	0	0	0	Others	Others	Others
Home-range size and territoriality in bolomys-lasiurus (rodentia, muridae) in an amazonian savanna	Mammal	Journal of tropical ecology	1995	South America	Brazil	0	0	0	Others
The biology of elephantulus-brachyrhynchus in natural miombo woodland in tanzania	Mammal	Mammal review	1995	African	Tanzania	0	0	0	Others
Distribution and protection of endemic or threatened rodents, lagomorphs and macrosceledids in South Africa	Mammal	South african journal of zoology	1995	African	South African	1	0	0	Others
Patterns of distribution and current protection status of the Carnivora, Chiroptera and Insectivora in South Africa	Mammal	South african journal of zoology	1995	African	Multiple African countries	1	0	0	Others
Wildlife of lancewood (acacia-shirleyi) thickets and woodlands in northern australia .2. Comparisons with other environments of the region (acacia woodlands, eucalyptus savanna woodlands and monsoon rain-forests)	Mammal	Wildlife research	1995	Oceania	Australia	1	0	0	Others
Behavior predicts genetic structure in a wild primate group	Mammal	Proceedings of the national academy of sciences of the United States of America	1996	African	Kenya	0	0	0	Others
Distribution patterns of terrestrial mammals in KwaZulu-Natal	Mammal	South african journal of zoology	1996	African	South African	1	0	0	Others
No evidence of inbreeding avoidance or inbreeding depression in a social carnivore	Mammal	Behavioral ecology	1996	African	Tanzania	0	0	0	Others
Conservation, small mammals, and the future of sacred groves in West Africa	Mammal	Biodiversity and conservation	1997	African	Ghana	1	0	0	Change in land cover
Rainfall, groundwater and refuges: Predicting extinctions of Australian tropical mammal species	Mammal	Australian journal of ecology	1997	Oceania	Australia	0	0	0	Others
Small mammals of a woodland-savannah ecosystem in Zimbabwe .1. Density and habitat occupancy patterns	Mammal	Journal of zoology	1997	African	Zimbabwe	0	0	0	Others
The use by rain forest mammals of natural forest fragments in an equatorial African savanna	Mammal	Conservation biology	1997	African	Gabon	0	0	0	Others
Identification of trypanosomes isolated by KIVI from wild mammals in Cote d'Ivoire: Diagnostic, taxonomic and epidemiological considerations	Mammal	Acta tropica	1997	African	Ivory coast	0	0	0	Others
Diet of the hoary fox, Lycalopex vetulus, in Mato Grosso, Central Brazil	Mammal	Mammalia	1997	South America	Brazil	0	0	0	Others
Morphological differentiation among Subsaharan and north African populations of the Lemniscomys barbarus complex (Rodentia : Muridae)	Mammal	Proceedings of the biological society of Washington	1997	African	Multiple African countries	0	0	0	Others
Ecology and behavior of the pouched mouse, Saccostomus mearnsi, in central Kenya	Mammal	Journal of mammalogy	1998	African	Kenya	1	0	0	Others
Impacts of ungulates on the demography and diversity of small mammals in central Kenya	Mammal	Oecologia	1998	African	Kenya	1	0	0	Animal interaction
Wildlife-water quality interactions in the Serengeti National Park, Tanzania	Mammal	African Journal of ecology	1998	African	Tanzania	0	0	0	Others
Distribution patterns of vertebrates in relation to an extensive rainfall gradient and variation in soil texture in the tropical savannas of the Northern Territory, Australia	Mammal	Journal of tropical ecology	1999	Oceania	Australia	1	0	0	Others
Functional significance of ungulate diversity in African savannas and the ecological implications of the spread of pastoralism	Mammal	Biodiversity and conservation	1999	African	Multiple African countries	1	0	0	Others
Population and community ecology of small mammals in southeastern Brazil	Mammal	Mammalia	1999	South America	Brazil	1	0	0	Others
Small mammal communities and fire in the Brazilian Cerrado	Mammal	Journal of zoology	1999	South America	Brazil	1	0	0	Dynamics of fire
The abundance of large wild herbivores in a semi-arid savanna in relation to seasons, pans and livestock	Mammal	African Journal of ecology	1999	African	Botswana	1	0	0	Others
Cryptic consumers and the ecology of an African savanna	Mammal	Bioscience	2000	African	Kenya	1	0	0	Alien invasive
Changes in mammal populations in relatively intact landscapes of Kakadu National Park, Northern Territory, Australia	Mammal	Austral ecology	2001	Oceania	Australia	1	0	0	Others
Combining live trap and pitfall to survey terrestrial small mammals in savanna and forest habitats, in Brazil	Mammal	Mammalia	2001	South America	Brazil	1	0	0	Others
Dietary choices of the pouched mouse (Saccostomus mearnsi) in central Kenya	Mammal	Biotropica	2001	African	Kenya	0	0	0	Others
Introduction of giraffe changes acacia distribution in a South African savanna	Mammal	African journal of ecology	2001	African	South African	0	0	0	Animal interaction
Lassa Fever in Guinea: II. Distribution and Prevalence of Lassa Virus Infection in Small Mammals	Mammal	Vector-borne and zoonotic diseases	2001	African	Guinea	0	0	0	Others
Species richness and abundance of small mammals inside and outside an African national park	Mammal	Biological conservation	2001	African	Tanzania	1	0	0	Change in land cover
Terrestrial small mammal richness and habitat associations in an Amazon Forest-Cerrado contact zone	Mammal	Biotropica	2001	South America	Brazil	1	0	0	Others
Environmental change and rates of evolution: the phylogeographic pattern within the hartebeest complex as related to climatic variation	Mammal	Proceedings of the royal society b-biological sciences	2001	African	Multiple African countries	0	0	0	Others
Diet of the maned wolf, Chrysocyon brachyurus (Mammalia : Canidae), during wet and dry seasons at Ibitipoca State Park, Brazil	Mammal	Journal of zoology	2001	South America	Brazil	0	0	0	Others
Seeds dispersed in dung of insectivores and herbivores in semi-arid southern Africa	Mammal	Journal of arid environments	2001	African	Multiple African countries	0	0	0	Others
Spatial and temporal habitat use of kob antelopes (Kobus kob kob, Erxleben 1777) in the Comoe National Park, Ivory Coast as revealed by radio tracking	Mammal	African Journal of ecology	2001	African	Ivory Coast	0	0	0	Others
Factors affecting the small mammal community inside and outside Katavi National Park, Tanzania	Mammal	Biotropica	2002	African	Tanzania	1	0	0	Others
Herbivory on Acacia seedlings in an East African savanna	Mammal	Oikos	2002	African	Kenya	0	0	0	Animal interaction
High mammalian diversity in the newly established National Park of Upper Niger, Republic of Guinea	Mammal	Oryx	2002	African	Guinea	1	0	0	Others
Responses of vertebrates to pastoralism, military land use and landscape position in an Australian tropical savanna	Mammal	Austral ecology	2002	Oceania	Australia	1	0	0	Change in land cover
The evolution and phylogeography of the African elephant inferred from mitochondrial DNA sequence and nuclear microsatellite markers	Mammal	Proceedings of the royal society b-biological sciences	2002	African	Multiple African countries	0	0	0	Others
Identification of trypanosomes in wild animals from Southern Cameroon using the polymerase chain reaction (PCR)	Mammal	Parasite	2002	African	Cameroon	0	0	0	Others
Rapid evaluation of pasture quality for a critically endangered mammal, the northern hairy-nosed wombat (Lasiorhinus krefftii)	Mammal	Wildlife research	2002	Oceania	Australia	0	0	0	Others
A recent bottleneck in the warthog and elephant populations of Queen Elizabeth National Park, revealed by a comparative study of four mammalian species in Uganda national parks	Mammal	Animal conservation	2003	African	Uganda	0	0	0	Others
Determinants of survival for the northern brown bandicoot under a landscape-scale fire experiment	Mammal	Journal of animal ecology	2003	Oceania	Australia	1	0	0	Dynamics of fire
Mammal survey in the southeastern Pantanal, Brazil	Mammal	Biodiversity and conservation	2003	South America	Brazil	1	0	0	Others
Miombo woodland termite mounds: resource islands for small vertebrates?	Mammal	Ournal of zoology	2003	African	Zimbabwe	1	0	0	Others
Population dynamics of small mammals at Mlawula, Swaziland	Mammal	African journal of ecology	2003	African	Eswatini	1	0	0	Others
ENSO, rainfall and temperature influences on extreme population declines among African savanna ungulates	Mammal	Ecology letters	2003	African	Mozambique	1	0	0	Climate change
Seasonal niche dynamics in coexisting rodents of the Brazilian cerrado	Mammal	Studies on neotropical fauna and environment	2003	South America	Brazil	0	0	0	Others
Reduced dispersal and opportunistic territory acquisition in male lions (Panthera leo)	Mammal	Journal of zoology	2003	African	South African	0	0	0	Others
Community ecology of the terrestrial small mammals of Zakouma National Park, Chad	Mammal	Acta theriologica	2004	African	Chad	1	0	0	Others
Effects of fire on the abundance of Xenarthrans in Mato Grosso, Brazil	Mammal	Austral ecology	2004	South America	Brazil	1	0	0	Dynamics of fire
Effects of fire, food availability and vegetation on the distribution of the rodent Bolomys lasiurus in an Amazonian savanna	Mammal	Journal of tropical ecology	2004	South America	Brazil	1	0	0	Others	Dynamics of fire
Net effects of large mammals on Acacia seedling survival in an African savanna	Mammal	Ecology	2004	African	Kenya	1	0	0	Animal interaction
Post-fire succession of small mammals in the Cerrado of central Brazil	Mammal	Biodiversity and conservation	2004	South America	Brazil	1	0	0	Dynamics of fire
Distribution and habitat of the desert mouse (Pseudomys desertor) in Queensland	Mammal	Wildlife research	2004	Oceania	Australia	1	0	0	Others
Spatial dynamics of lions and their prey along an environmental gradient	Mammal	African Journal of ecology	2004	African	Kenya	0	0	0	Others
Animal diets in the Waterberg based on stable isotopic composition of faeces	Mammal	South african journal of wildlife research	2005	African	South African	0	0	0	Others
Body size and growth in tropical small mammals: examining variation using non-linear mixed effects models	Mammal	Journal of zoology	2005	Oceania	Australia	0	0	0	Others
Community analysis of Muridae (Mammalia, rodentia) diversity in Guinea: A special emphasis on Mastomys species and Lassa fever distributions	Mammal	African biodiversity: molecules, organisms, ecosystems	2005	African	Guinea	1	0	0	Others
Community structure of small mammals (Mammalia, Rodentia) from Estacao Ecologica de Aguas Emendadas, Planaltina, Distrito Federal, Brazil.	Mammal	Revista Brasileira de Zoologia	2005	South America	Brazil	1	0	0	Others
Fire frequency and biodiversity conservation in Australian tropical savannas: implications from the Kapalga fire experiment	Mammal	Austral ecology	2005	Oceania	Australia	1	0	0	Dynamics of fire
Hunting behaviour in West African forest leopards	Mammal	African journal of ecology	2005	African	Ivory Coast	0	0	0	Others
Influence of grazing by large mammals on the spider community of a Kenyan savanna biome	Mammal	The Journal of Arachnology	2005	African	Kenya	0	0	0	Animal interaction
Oscillations in large mammal populations: are they related to predation or rainfall?	Mammal	African journal of ecology	2005	African	South African	1	0	0	Others
Ticks associated with wild mammals in Ghana	Mammal	Bulletin of entomological research	2005	African	Ghana	1	0	0	Others
Reproductive condition of Akodon montensis Thomas and Bolomys lasiurus (Lund) (Rodentia, Muridae) based on histological and histometric analyses of testes and external characteristics of gonads	Mammal	Acta zoologica	2005	South America	Brazil	0	0	0	Others
A simple graphical model of small mammal succession after fire in the Brazilian cerrado	Mammal	Mammalia	2006	South America	Brazil	1	0	0	Dynamics of fire
Do "savanna" chimpanzees consume C-4 resources?	Mammal	Journal of human evolution	2006	African	South African	0	0	0	Others
Efficiency of strip- and line-transect surveys of African savanna mammals	Mammal	Journal of zoology	2006	African	Kenya	1	0	0	Others
Granivory, seed dynamics and suitability of the seed-dish technique for granivory estimations in a neotropical savanna	Mammal	Journal of tropical ecology	2006	South America	Venezuela	0	0	0	Others
Indirect effects of large herbivores on snakes in an African savanna	Mammal	Ecology	2006	African	Kenya	1	0	0	Animal interaction
Inter- and intrahabitat dietary variability of chacma baboons (Papio ursinus) in South African savannas based on fecal delta C-13, delta N-15, and %N	Mammal	American journal of physical anthropology	2006	African	South African	0	0	0	Others
Sexual selection in wild baboons: from mating opportunities to paternity success	Mammal	Animal behaviour	2006	African	Tanzania	0	0	0	Others
Size matters: extraordinary rodent abundance on an Australian tropical flood plain	Mammal	Austral ecology	2006	Oceania	Australia	1	0	0	Others
The effect of ungulate grazing on a small mammal community in southeastern Botswana	Mammal	African zoology	2006	African	Botswana	1	0	0	Animal interaction
Species richness and habitat use of small carnivores in the Arusha National Park (Tanzania)	Mammal	Biodiversity and conservation	2006	African	Tanzania	1	0	0	Others
Interactions between large African browsers and thorny Acacia on a wildlife ranch in Kenya	Mammal	African journal of ecology	2006	African	Kenya	0	0	0	Others
Body temperature daily rhythm adaptations in African savanna elephants (Loxodonta africana)	Mammal	Physiology & behavior	2007	African	South African	0	0	0	Others
Great apes in the Lake Tumba landscape, Democratic Republic of Congo: newly described populations	Mammal	Oryx	2007	African	Congo	1	0	0	Others
Group size, density and biomass of large mammals in the Reserve de Faune du Petit Loango, Gabon	Mammal	African journal of ecology	2007	African	Gabon	0	0	0	Others
Mammals of the Bodoquena Mountains, southwestern Brazil: an ecological and conservation analysis	Mammal	Revista brasileira de zoologia	2007	South America	Brazil	1	0	0	Others
Prey availability and diet of maned wolf in Serra da Canastra National Park, southeastern Brazil	Mammal	Acta theriologica	2007	South America	Brazil	0	0	0	Others
Stable isotope characterization of mammalian predator-prey relationships in a South African savanna	Mammal	European journal of wildlife research	2007	African	South African	0	0	0	Others
Herbivore-initiated interaction cascades and their modulation by productivity in an African savanna	Mammal	Proceedings of the national academy of sciences of the United States of America	2007	African	Kenya	0	0	0	Animal interaction
Ambient temperature as a determinant of landscape use in the savanna elephant, Loxodonta africana	Mammal	Journal of thermal biology	2007	African	Zambia	0	0	0	Others
The effects of grazing and fire on vegetation and the vertebrate assemblage in a tropical savanna woodland in north-eastern Australia	Mammal	Journal of tropical ecology	2007	Oceania	Australia	1	0	0	Dynamics of fire
Cytochrome b sequence analysis reveals differential molecular evolution in African mole-rats of the chromosomally hyperdiverse genus Fukomys (Bathyergidae, Rodentia) from the Zambezian region	Mammal	Molecular phylogenetics and evolution	2007	African	Multiple African countries	0	0	0	Others
Large trees, acacia shrubs, and the density of Thallomys nigricauda in the Thornveld savannah of South Africa	Mammal	Journal of arid environments	2007	African	South African	0	0	0	Others
Seed predation and fruit damage of Solanum lycocarpum (Solanaceae) by rodents in the cerrado of central Brazil	Mammal	Acta oecologica-international journal of ecology	2007	South America	Brazil	0	0	0	Others
Trophic ecology of two savanna grazers, blue wildebeest Connochaetes taurinus and black wildebeest Connochaetes gnou	Mammal	European journal of wildlife research	2007	African	South African	0	0	0	Others
Biology and ecology of Thallomys nigricauda (Rodentia, Muridae) in the Thornveld savannah of South Africa	Mammal	Mammalian biology	2008	African	South African	0	0	0	Others
Carnivore mammals in a fragmented landscape in northeast of Sao Paulo State, Brazil	Mammal	Biodiversity and conservation	2008	South America	Brazil	1	0	0	Change in land cover
Diet of some species of Neotropical small mammals	Mammal	Mammalian biology	2008	South America	Brazil	0	0	0	Others
Diversity and distribution of murid rodent populations between forest and derived savanna sites within south western Nigeria	Mammal	Biodiversity and conservation	2008	African	Nigeria	1	0	0	Others
Does differential exploitation of folivory promote coexistence in an African savanna granivorous rodent community?	Mammal	Journal of mammalogy	2008	African	South African	0	0	0	Others
Ecological engineering by a mega-grazer: White Rhino impacts on a South African savanna	Mammal	Ecosystems	2008	African	South African	1	0	0	Dynamics of fire	Animal interaction
Effects of the removal of large herbivores on fleas of small mammals	Mammal	Journal of vector ecology	2008	African	Kenya	1	0	0	Animal interaction
The short-term effects of an extensive and high-intensity fire on vertebrates in the tropical savannas of the central Kimberley, northern Australia	Mammal	Wildlife research	2008	Oceania	Australia	1	0	0	Dynamics of fire
The disregarded west: Diet and behavioural ecology of olive baboons in the ivory coast	Mammal	Folia primatologica	2008	African	Ivory coast	1	0	0	Others
Impacts of large herbivorous mammals on bird diversity and abundance in an African savanna	Mammal	Oecologia	2008	African	Kenya	0	0	0	Animal interaction
Community-level interactions between ungulate browsers and woody plants in an African savanna dominated by palatable-spinescent Acacia trees	Mammal	Journal of arid environments	2008	African	South African	0	0	0	Animal interaction
Rainfall influences on ungulate population abundance in the Mara-Serengeti ecosystem	Mammal	Journal of animal ecology	2008	African	Kenya	1	0	0	Others
Measuring uncertainty in estimates of biodiversity loss: The example of biodiversity intactness variance	Mammal	Biological conservation	2008	African	Multiple African countries	0	0	0	Change in land cover
Ants as indicators for vertebrate fauna at a local scale: an assessment of cross-taxa surrogacy in a disturbed matrix	Mammal	Biodiversity and conservation	2009	Oceania	Australia	1	0	0	Change in land cover
Divergence in Zygodontomys (Rodentia: Sigmodontinae) and Distribution of Amazonian Savannas	Mammal	Journal of heredity	2009	South America	Brazil	0	0	0	Others
Diversity and dynamics in a community of small mammals in coastal Guinea, West Africa	Mammal	Belgian journal of zoology	2009	African	Guinea	1	0	0	Others
Effects of large herbivores on murid rodents in a South African savanna	Mammal	Journal of tropical ecology	2009	African	South African	1	0	0	Animal interaction
Feeding habits of the maned wolf, Chrysocyon brachyurus (Carnivora: Canidae), in southeast Brazil	Mammal	Studies on neotropical fauna and environment	2009	South America	Brazil	0	0	0	Others
Influence of land use on the abundance of wildlife and livestock in the Kalahari, Botswana	Mammal	Journal of arid environments	2009	African	Botswana	1	0	0	Change in land cover
Long-Term Variation in Small Mammal Abundance in Forest and Savanna of Bolivian Cerrado	Mammal	Biotropica	2009	South America	Bolivia	1	0	0	Others
Mammal community structure in relation to disturbance and resource gradients in southern Africa	Mammal	African journal of ecology	2009	African	Botswana	1	0	0	Change in land cover
Phylogeography of the Guinea multimammate mouse (Mastomys erythroleucus): a case study for Sahelian species in West Africa	Mammal	Journal of biogeography	2009	African	Sudan	0	0	0	Others
Reliability of delta C-13 and delta N-15 in faeces for reconstructing savanna herbivore diet	Mammal	Mammalian biology	2009	African	South African	0	0	0	Others
Soil type, microsite, and herbivory influence growth and survival of Schinus molle (Peruvian pepper tree) invading semi-arid African savanna	Mammal	Biological invasions	2009	African	South African	0	0	0	Alien invasive
What controls woodland regeneration after elephants have killed the big trees?	Mammal	Journal of applied ecology	2009	African	Botswana	0	0	0	Animal interaction
Small Non-Volant Mammals of an Ecotone Region between the Cerrado Hotspot and the Amazonian Rainforest, with Comments on Their Taxonomy and Distribution	Mammal	Zoological studies	2009	South America	Brazil	1	0	0	Others
Genetic variation at hair length candidate genes in elephants and the extinct woolly mammoth	Mammal	Bmc evolutionary biology	2009	African	South Africa	0	0	0	Others
Complex effects of climate change: population fluctuations in a tropical rodent are associated with the southern oscillation index and regional fire extent, but not directly with local rainfall	Mammal	Global change biology	2010	South America	Brazil	1	0	0	Climate change
Genetic differentiation in an arboreal rodent from African savannas	Mammal	African journal of ecology	2010	African	South African	0	0	0	Others
Large herbivores facilitate savanna tree establishment via diverse and indirect pathways	Mammal	Journal of animal ecology	2010	African	Guinea	1	0	0	Animal interaction
Mammalian Densities in a Neotropical Wetland Subject to Extreme Climatic Events	Mammal	Biotropica	2010	South America	Brazil	0	0	0	Others
Mammals in a fragmented savannah landscape in south-western Brazil	Mammal	Journal of natural history	2010	South America	Brazil	1	0	0	Change in land cover
Small-mammal species richness and abundance along a tropical altitudinal gradient: an Australian example	Mammal	Journal of tropical ecology	2010	Oceania	Australia	1	0	0	Others
Terrestrial small mammal diversity and abundance in central Benin: comparison between habitats, with conservation implications	Mammal	African journal of ecology	2010	African	Benin	1	0	0	Others
The importance of fine-scale savanna heterogeneity for reptiles and small mammals	Mammal	Biological conservation	2010	Oceania	Australia	1	0	0	Others
Use of vertical space by small mammals in gallery forest and woodland savannah in south-western Brazil	Mammal	Mammalia	2010	South America	Brazil	1	0	0	Others
Influence of multi-scale landscape structure on the occurrence of carnivorous mammals in a human-modified savanna, Brazil	Mammal	European journal of wildlife research	2010	South America	Brazil	1	0	0	Change in land cover
Applying Tribology to Teeth of Hoofed Mammals	Mammal	The journal of scanning microscopies	2010	African	Kenya	0	0	0	Others
Indications of higher diversity and abundance of small rodents in human-influenced Sudanian savannah than in the Niokolo Koba National Park (Senegal)	Mammal	African Journal of ecology	2010	African	Senegal	1	0	0	Change in land cover
Seasonal patterns and influence of temperature on the daily activity of the diurnal neotropical rodent Necromys lasiurus	Mammal	Canadian journal of zoology	2010	South America	Brazil	0	0	0	Others
Ungulate biomass across a rainfall gradient: a comparison of data from neotropical and palaeotropical forests and local analyses in Mexico	Mammal	Journal of Tropical Ecology	2010	North America	Mexico	0	0	0	Others
Differential trapping success for small mammals using pitfall and standard cage traps in a woodland savannah region of southwestern Brazil	Mammal	Mammalia	2011	South America	Brazil	1	0	0	Others
Feeding Behavior of the Black-Tufted-ear Marmoset (Callithrix penicillata) (Primata, Callitrichidae) in a Tropical Cerrado Savanna	Mammal	Sociobiology	2011	South America	Brazil	0	0	0	Others
Non-volant mammals (Mammalia) from Estacao Ecologica Serra Geral do Tocantins	Mammal	Biota Neotropica	2011	South America	Brazil	1	0	0	Others
Passive external transport of freshwater invertebrates by elephant and other mud-wallowing mammals in an African savannah habitat	Mammal	Freshwater biology	2011	African	Zimbabwe	0	0	0	Others
Phylogeography of Mus (Nannomys) minutoides (Rodentia, Muridae) in West Central African savannahs: singular vicariance in neighbouring populations	Mammal	Journal of zoological systematics and evolutionary research	2011	African	Multiple African countries	0	0	0	Others
Quantifying disturbance resistance in an ecologically dominant species: a robust design analysis	Mammal	Oecologia	2011	African	South African	1	0	0	Dynamics of fire
Rapid recovery of mammal fauna in the central Kimberley, northern Australia, following the removal of introduced herbivores	Mammal	Austral ecology	2011	Oceania	Australia	1	0	0	Alien invasive
The diet of the feral cat (Felis catus) in north-eastern Australia	Mammal	Acta theriologica	2011	Oceania	Australia	0	0	0	Others
Guinean biodiversity at the edge: Rodents in forest patches of southern Mali	Mammal	Mammalian biology	2011	African	Mali	1	0	0	Others
Resource Selection and Its Implications for Wide-Ranging Mammals of the Brazilian Cerrado	Mammal	Plos one	2011	South America	Brazil	0	0	0	Others
Absence of edge effect on small mammals in woodland-savannah remnants in Brazil	Mammal	Community ecology	2012	South America	Brazil	1	0	0	Others
Climate induced changes in matrix suitability explain gene flow in a fragmented landscape - the effect of interannual rainfall variability	Mammal	Ecografhy	2012	African	South African	0	0	0	Climate change
Edge effects and the impact of wildfires on populations of small non-volant mammals in the forest-savanna transition zone in Southern Amazonia	Mammal	Biota Neotropica	2012	South America	Brazil	1	0	0	Dynamics of fire
Effect of small-scale woodland clearing and thinning on vertebrate fauna in a largely intact tropical savanna mosaic	Mammal	Wildlife research	2012	Oceania	Australia	1	0	0	Change in land cover
Fine-scale group structure and demography of African savanna elephants recolonizing lands outside protected areas	Mammal	Diversity and distributions	2012	African	Kenya	0	0	0	Others
How many elephants can you fit into a conservation area	Mammal	Conservation letters	2012	African	NA	0	0	0	Climate change
Large herbivores maintain termite-caused differences in herbaceous species diversity patterns	Mammal	Ecology	2012	African	Uganda	0	0	0	Animal interaction
Signals of change in tropical savanna woodland vertebrate fauna 5 years after cessation of livestock grazing	Mammal	Wildlife research	2012	Oceania	Australia	1	0	0	Change in land cover
Spatial and temporal effects of grazing management and rainfall on the vertebrate fauna of a tropical savanna	Mammal	The Rangeland Journal	2012	Oceania	Australia	1	0	0	Change in land cover	Others
The status of non-volant mammals along a rainfall gradient in the south-west Kimberley, Western Australia	Mammal	Australian mammalogy	2012	Oceania	Australia	1	0	0	Others
Threatened mammals become more predatory after small-scale prescribed fires in a high-rainfall rocky savanna	Mammal	Austral ecology	2012	Oceania	Australia	1	0	0	Dynamics of fire
Variation in terrestrial mammal abundance on pastoral and conservation land tenures in north-eastern Australian tropical savannas	Mammal	Animal conservation	2012	Oceania	Australia	1	0	0	Change in land cover
Effects of Private-Land Use, Livestock Management, and Human Tolerance on Diversity, Distribution, and Abundance of Large African Mammals	Mammal	Conservation biology	2012	African	Kenya	1	0	0	Change in land cover
Medium and large sized mammalians and their relation to habitat patches at the Botucatu cuesta, state of Sao Paulo, Brazil	Mammal	Iheringia serie zoologia	2012	South America	Brazil	1	0	0	Change in land cover
Terrestrial non-volant small mammals in agro-silvicultural landscapes of Southeastern Brazil	Mammal	Forest ecology and management	2012	South America	Brazil	1	0	0	Change in land cover
Sex differences in the mother-neonate relationship in wild baboons: social, experiential and hormonal correlates	Mammal	Animal behaviour	2012	African	Kenya	0	0	0	Others
The confounding effects of source isotopic heterogeneity on consumer-diet and tissue-tissue stable isotope relationships	Mammal	Oecologia	2012	African	South African	0	0	0	Others
Ecology of a typical West African Sudanian savannah rodent community	Mammal	African journal of ecology	2013	African	Senegal	1	0	0	Others
Effects of wildlife and cattle on tick abundance in central Kenya	Mammal	Ecological applications	2013	African	Kenya	0	0	0	Animal interaction
Evolution of sprint speed in african savannah herbivores in relation to predation	Mammal	Evolution	2013	African	NA	0	0	0	Others
Grass height is the determinant of sheep grazing effects on small mammals in a savanna ecosystem	Mammal	The Rangeland Journal	2013	African	South African	1	0	0	Animal interaction
Interaction between distant taxa in the use of tree cavities in African ecosystems: a study using nest-boxes	Mammal	Journal of tropical ecology	2013	African	Kenya	1	0	0	Others
Stable carbon isotope analysis of the diets of West African bovids in Pendjari Biosphere Reserve, Northern Benin	Mammal	South african journal of wildlife research	2013	African	Benin	0	0	0	Others
Termites facilitate and ungulates limit savanna tree regeneration	Mammal	Oecologia	2013	African	Uganda	0	0	0	Animal interaction
Termites, Large Herbivores, and Herbaceous Plant Dominance Structure Small Mammal Communities in Savannahs	Mammal	Ecosystems	2013	African	Uganda	1	0	0	Animal interaction
The role of water quality in large mammal migratory behaviour in the Serengeti	Mammal	Ecohydrology	2013	African	Multiple African countries	0	0	0	Others
Would East African savanna rodents inhibit woody encroachment? Evidence from stable isotopes and microhistological analysis of feces	Mammal	Journal of mammalogy	2013	African	Kenya	0	0	0	Alien invasive
Vigilance efficiency and behaviour of Bohor reedbuck Redunca redunca (Pallas 1767) in a savanna environment of Pendjari Biosphere Reserve (Northern Benin)	Mammal	Mammal study	2013	African	Benin	1	0	0	Others
Short-term effects of fire on small rodents in the Brazilian Cerrado and their relation with feeding habits	Mammal	International journal of wildland fire	2013	South America	Brazil	1	0	0	Dynamics of fire
Large herbivores favour species diversity but have mixed impacts on phylogenetic community structure in an African savanna ecosystem	Mammal	Journal of ecology	2013	African	South African	0	0	0	Animal interaction
The current decline of tropical marsupials in Australia: is history repeating?	Mammal	Global ecology and biogeography	2013	Oceania	Australia	0	0	0	Others
Species richness and distribution of Neotropical rodents, with conservation implications	Mammal	Mammalia	2013	South America	Multiples countries South America and North America	1	0	0	Others
Large- and medium-sized mammal survey using camera traps in the Sikre River in the Rio Platano Biosphere Reserve, Honduras	Mammals	Tropical Conservation Science	2013	Central America	Honduras	1	0	0	Others
Cascading Consequences of the Loss of Large Mammals in an African Savanna	Mammal	Bioscience	2014	African	Kenya	1	0	0	Animal interaction
Chimpanzees (Pan troglodytes verus) and their mammalian sympatriates: Mt. Assirik, Niokolo-Koba National Park, Senegal	Mammal	Primates	2014	African	Senegal	1	0	0	Others
Diversity of rodent and shrew assemblages in different vegetation types of the savannah biome in South Africa: no evidence for nested subsets or competition	Mammal	African journal of ecology	2014	African	South African	1	0	0	Others
Experimental evidence that feral cats cause local extirpation of small mammals in Australia's tropical savannas	Mammal	Journal of applied ecology	2014	Oceania	Australia	0	0	0	Animal interaction
Landscape Management of Fire and Grazing Regimes Alters the Fine-Scale Habitat Utilisation by Feral Cats	Mammal	Plos one	2014	Oceania	Australia	1	0	0	Dynamics of fire
Linking changes in small mammal communities to ecosystem functions in an agricultural landscape	Mammal	Mammalian biology	2014	African	Eswatini	1	0	0	Change in land cover
Low functional redundancy among mammalian browsers in regulating an encroaching shrub (Solanum campylacanthum) in African savannah	Mammal	Proceedings of the royal society b-biological sciences	2014	African	Kenya	1	0	0	Animal interaction
Mammals of Australia's Tropical Savannas: A Conceptual Model of Assemblage Structure and Regulatory Factors in the Kimberley Region	Mammal	Plos One	2014	Oceania	Australia	1	0	0	Others
Proximate and ultimate drivers of small-mammal recolonization after fire: microhabitat conditions, rainfall and species traits	Mammal	Animal conservation	2014	African	Botswana	1	0	0	Dynamics of fire
Seasonally flooded stepping stones: emerging diversity of small mammal assemblage in the Amazonia-Cerrado ecotone, central Brazil	Mammal	Zoological studies	2014	South America	Brazil	1	0	0	Change in land cover
The role of remnants of Amazon savanna for the conservation of Neotropical mammal communities in eucalyptus plantations	Mammal	Biodiversity and conservation	2014	South America	Brazil	1	0	0	Change in land cover
Seasonal Patterns of Mixed Species Groups in Large East African Mammals	Mammal	Plos one	2014	African	Tanzania	0	0	0	Others
Spotting East African Mammals in Open Savannah from Space	Mammal	Plos one	2014	African	Kenya	1	0	0	Others
A biogeographical regionalization of Angolan mammals	Mammal	Mammal review	2015	African	Angola	1	0	0	Others
Amplified predation after fire suppresses rodent populations in Australia's tropical savannas	Mammal	Wildlife research	2015	Oceania	Australia	1	0	0	Dynamics of fire
Anthropogenic stressors influence small mammal communities in tropical East African savanna at multiple spatial scales	Mammal	Wildlife Research	2015	African	Tanzania	1	0	0	Change in land cover
Behavioural and morphological strategies by small savannah rodents to avoid predation	Mammal	Mammalian biology	2015	South America	Brazil	1	0	0	Others
Drivers of intensity and prevalence of flea parasitism on small mammals in east african savanna ecosystems	Mammal	Journal of parasitology	2015	African	Kenya	0	0	0	Others
Ecological correlates of small mammal assemblage structure at different spatial scales in the savannah biome of South Africa	Mammal	Mammalia	2015	African	South African	1	0	0	Others
Effects of an extensive fire on arboreal small mammal populations in a neotropical savanna woodland	Mammal	Journal of mammalogy	2015	South America	Brazil	1	0	0	Dynamics of fire
Episodic outbreaks of small mammals influence predator community dynamics in an east African savanna ecosystem	Mammal	Oikos	2015	African	Tanzania	1	0	0	Animal interaction
Expanding the knowledge about Leishmania species in wild mammals and dogs in the Brazilian savannah	Mammal	Parasites & vectors	2015	South America	Brazil	0	0	0	Others
Fauna and vegetation responses to fire and invasion by toxic cane toads (Rhinella marina) in an obligate seeder-dominated tropical savanna in the Kimberley, northern Australia	Mammal	Wildlife research	2015	Oceania	Australia	1	0	0	Dynamics of fire
Feral Cats Are Better Killers in Open Habitats, Revealed by Animal-Borne Video	Mammal	Plos one	2015	Oceania	Australia	0	0	0	Alien invasive
Fire frequency matters more than fire size: Testing the pyrodiversity-biodiversity paradigm for at-risk small mammals in an Australian tropical savanna	Mammal	Biological conservation	2015	Oceania	Australia	0	0	0	Dynamics of fire
Fire impacts recruitment more than survival of small-mammals in a tropical savanna	Mammal	Ecosphere	2015	Oceania	Australia	0	0	0	Dynamics of fire
From savannah to farmland: effects of land-use on mammal communities in the Tarangire-Manyara ecosystem, Tanzania	Mammal	African journal of ecology	2015	African	Tanzania	1	0	0	Change in land cover
Influence of Fire Mosaics, Habitat Characteristics and Cattle Disturbance on Mammals in Fire-Prone Savanna Landscapes of the Northern Kimberley	Mammal	Plos One	2015	Oceania	Australia	1	0	0	Dynamics of fire
Interaction of ectoparasites (Mesostigmata, Phthiraptera and Siphonaptera) with small mammals in Cerrado fragments, western Brazil	Mammal	Experimental and applied acarology	2015	South America	Brazil	1	0	0	Others
Mammal Browsers and Rainfall Affect Acacia Leaf Nutrient Content, Defense, and Growth in South African Savannas	Mammal	Biotropica	2015	African	South African	0	0	0	Others
Multilocus phylogeography of a widespread savanna-woodland-adapted rodent reveals the influence of Pleistocene geomorphology and climate change inAfrica's Zambezi region	Mammal	Molecular ecology	2015	African	Multiple African countries	0	0	0	Others
Multiple cameras required to reliably detect feral cats in northern Australian tropical savanna: an evaluation of sampling design when using camera traps	Mammal	Wildlife research	2015	Oceania	Australia	0	0	0	Others
Occurrence of antibodies against Leptospira spp in free-ranging wild canids from the Brazilian cerrado	Mammal	Pesquisa veterinaria brasileira	2015	South America	Brazil	0	0	0	Others
Post-fire habitat use of the golden-backed tree-rat (Mesembriomys macrurus) in the northwest Kimberley, Western Australia	Mammal	Austral ecology	2015	Oceania	Australia	0	0	0	Dynamics of fire
Small mammals decline with increasing fire extent in northern Australia: evidence from long-term monitoring in Kakadu National Park	Mammal	International journal of wildland fire	2015	Oceania	Australia	1	0	0	Dynamics of fire
The Dry Season Shuffle: Gorges Provide Refugia for Animal Communities in Tropical Savannah Ecosystems	Mammal	Plos One	2015	Oceania	Australia	1	0	0	Others
Trap efficiency evaluation for small mammals in the southern Amazon	Mammal	Acta amazonica	2015	South America	Brazil	1	0	0	Others
Seasonal dynamics of macrohabitat use by small mammals in the Okavango Delta, Botswana: implications for landscape-level disturbance resilience	Mammal	African journal of ecology	2015	African	Botswana	1	0	0	Others
Predicting the Effects of Woody Encroachment on Mammal Communities, Grazing Biomass and Fire Frequency in African Savannas	Mammal	Plos one	2015	African	South African	1	0	0	Animal interaction
Afromontane small mammals do not follow the hump-shaped rule: altitudinal variation in the Soutpansberg Mountains, South Africa	Mammal	Journal of tropical ecology	2015	African	South African	1	0	0	Others
Density and home range of feral cats in north-western Australia	Mammal	Wildlife research	2015	Oceania	Australia	0	0	0	Others
Coping with Spatial Heterogeneity and Temporal Variability in Resources and Risks: Adaptive Movement Behaviour by a Large Grazing Herbivore	Mammal	Plos one	2015	African	South African	0	0	0	Others
Habitat differences do not explain population declines of sable antelope in an African savanna	Mammal	Journal of zoology	2015	African	South African	0	0	0	Dynamics of fire	Others
Effect of the plantation age on the use of Eucalyptus stands by medium to large-sized wild mammals in south-eastern Brazil	Mammal	Iforest-biogeosciences and forestry	2015	South America	Brazil	1	0	0	Change in land cover
Stable isotope evidence for trophic niche partitioning in a South African savanna rodent community	Mammal	Current zoology	2015	African	South African	1	0	0	Others
Canine Length in Wild Male Baboons: Maturation, Aging and Social Dominance Rank	Mammal	Plos one	2015	African	Kenya	0	0	0	Others
Temporal Dynamics of the Reponses by African Mammals to Prescribed Fire	Mammal	Journal of wildlife management	2015	African	Kenya	0	0	0	Dynamics of fire
Ecological legacies of civil war: 35-year increase in savanna tree cover following wholesale large-mammal declines	Mammal	Journal of ecology	2015	African	Mozambique	0	0	0	Animal interaction
Correlates of Recent Declines of Rodents in Northern and Southern Australia: Habitat Structure Is Critical	Mammal	Plos one	2015	Oceania	Australia	1	0	0	Others
The costs of parental and mating effort for male baboons	Mammal	Behavioral ecology and sociobiology	2015	African	Botswana	0	0	0	Others
Home range and shelter preferences of marsupial Didelphis aurita (Wied-Neuwied, 1826) in a fragmented area in southeastern Brazil	Mammal	Mammalia	2015	South America	Brazil	0	0	0	Others
Influence of Increasing Dryness, Animal Feeding Strategy and Human Hunting on Large Ungulates Abundance: a First Approach in West Africa	Mammal	Russian journal of ecology	2015	African	Senegal	1	0	0	Others	Others
Barn owl pellets collected in coastal savannas yield two additional species of small mammals for French Guiana	Mammal	Mammalia	2016	South America	French Guiana	1	0	0	Others
Complex mammal species responses to fire in a native tropical savannah invaded by non-native grader grass (Themeda quadrivalvis)	Mammal	Biological invasions	2016	Oceania	Australia	1	0	0	Dynamics of fire	Climate change
Guidelines for wildlife monitoring: savannah herbivores	Mammal	Tropical conservation science	2016	African	Tanzania	0	0	0	Others
Habitat preference for fire scars by feral cats in Cape York Peninsula, Australia	Mammal	Wildlife research	2016	Oceania	Australia	0	0	0	Others
Host-Parasite Associations in Small Mammal Communities in Semiarid Savanna Ecosystems of East Africa	Mammal	Journal of medical entomology	2016	African	Kenya	0	0	0	Others
Importance of the matrix in determining small-mammal assemblages in an Amazonian forest-savanna mosaic	Mammal	Biological conservation	2016	South America	Brazil	1	0	0	Others
Large herbivores promote habitat specialization and beta diversity of African savanna trees	Mammal	Ecology	2016	African	Kenya	1	0	0	Animal interaction
Phylogeographic Patterns in Africa and High Resolution Delineation of Genetic Clades in the Lion (Panthera leo)	Mammal	Scientific reports	2016	African	Multiple African countries	0	0	0	Others
Rainfall variability and its impact on large mammal populations in a complex of semi-arid African savanna protected areas	Mammal	Tropical ecology	2016	African	Multiple African countries	1	0	0	Others
Seasonal variation in the relative dominance of herbivore guilds in an African savanna	Mammal	Ecology	2016	African	South African	0	0	0	Others
Shifting fire regimes from late to early dry-season fires to abate greenhouse emissions does not completely equate with terrestrial vertebrate biodiversity co-benefits on Cape York Peninsula, Australia	Mammal	International journal of wildland fire	2016	Oceania	Australia	1	0	0	Dynamics of fire
Small mammal insectivore carbon isotopes as environmental proxies in a South African savanna ecosystem	Mammal	Journal of Archaeological Science: Reports	2016	African	South African	0	0	0	Others
The significance of topographic complexity in habitat selection and persistence of a declining marsupial in the Kimberley region of Western Australia	Mammal	Australian journal of zoology	2016	Oceania	Australia	0	0	0	Others	Others
Within-Population Isotopic Niche Variability in Savanna Mammals: Disparity between Carnivores and Herbivores	Mammal	Frontiers in ecology and evolution	2016	African	South African	0	0	0	Others
A neotaphonomic view of prey demographics and predator preferences at Ngamo Pan, Hwange National Park, Zimbabwe	Mammal	Palaeogeography palaeoclimatology palaeoecology	2016	African	Zimbabwe	1	0	0	Others
Testing the Accuracy of Aerial Surveys for Large Mammals: An Experiment with African Savanna Elephants (Loxodonta africana)	Mammal	Plos one	2016	African	Botswana	0	0	0	Others
Antelope Predation by Nigerian Forest Baboons: Ecological and Behavioural Correlates	Mammal	Folia primatologica	2016	African	Nigeria	0	0	0	Others
The spatial distribution of African savannah herbivores: species associations and habitat occupancy in a landscape context	Mammal	Philosophical transactions of the royal society b-biological sciences	2016	African	Tanzania	0	0	0	Dynamics of fire	Others
Bat fauna of the Cerrado savanna of eastern Maranhao, Brazil, with new species occurrences	Mammal	Biota Neotropica	2016	South America	Brazil	1	0	0	Others
Limitations to recording larger mammalian predators in savannah using camera traps and spoor	Mammal	Wildlife biology	2016	African	South African	0	0	0	Others
Resource base influences genome-wide DNA methylation levels in wild baboons (Papio cynocephalus)	Mammal	Molecular phylogenetics and evolution	2016	African	Kenya	0	0	0	Others
Contrasting the realized and fundamental niche of the arboreal walking performance of neotropical rodents	Mammal	Journal of mammalogy	2016	South America	Brazil	0	0	0	Others
Assessing the conservation value of secondary savanna for large mammals in the Brazilian Cerrado	Mammal	Biotropica	2017	South America	Brazil	1	0	0	Others
Automatic Counting of Large Mammals from Very High Resolution Panchromatic Satellite Imagery	Mammal	Remote sensing	2017	African	Guinea	1	0	0	Others
Climatic variation modulates the indirect effects of large herbivores on small-mammal habitat use	Mammal	Journal of animal ecology	2017	African	Kenya	1	0	0	Animal interaction
Contrasting impacts of an alien invasive shrub on mammalian savanna herbivores revealed on a landscape scale	Mammal	Diversity and distributions	2017	African	South African	1	0	0	Animal interaction
Detecting animals in African Savanna with UAVs and the crowds	Mammal	Remote sensing of environment	2017	African	Namibia	0	0	0	Others
Detection of interannual population trends in seven herbivores from a West African savannah: a comparison between dung counts and direct counts of individuals	Mammal	African journal of ecology	2017	African	Burkina Faso	0	0	0	Others
Differencial efficiency of two sampling methods in capturing non-volant small mammals in an area in eastern Amazonia	Mammal	Acta amazonica	2017	South America	Brazil	1	0	0	Others
Edge, height and visibility effects on nest predation by birds and mammals in the Brazilian cerrado	Mammal	Acta oecologica-international journal of ecology	2017	South America	Brazil	0	0	0	Others
Influence of temporal variation and seasonality on population dynamics of three sympatric rodents	Mammal	Mammalian biology	2017	South America	Brazil	1	0	0	Others
Influence of vegetation physiognomy, elevation and fire frequency on medium and large mammals in two protected areas of the Espinhaco Range	Mammal	Zoologia	2017	South America	Brazil	1	0	0	Dynamics of fire	Others
Ranging behavior and habitat selection of pacas (Cuniculus paca) in central Belize	Mammal	Journal of mammalogy	2017	Central America	Belize	0	0	0	Change in land cover
Sexual segregation in foraging giraffe	Mammal	Acta oecologica-international journal of ecology	2017	African	Tanzania	0	0	0	Others
Stable carbon isotope ecology of small mammals from the Sterkfontein Valley: Implications for habitat reconstruction	Mammal	Palaeogeography palaeoclimatology palaeoecology	2017	African	South African	0	0	0	Others
Termites and large herbivores influence seed removal rates in an African savanna	Mammal	Ecology	2017	African	Uganda	0	0	0	Others
The occurrence and relative abundance of small terrestrial mammals on Theda Station in the Northern Kimberley, Western Australia	Mammal	Australian mammalogy	2017	Oceania	Australia	1	0	0	Others
The Response of Bats (Mammalia: Chiroptera) to Habitat Modification in a Neotropical Savannah	Mammal	Tropical conservation science	2017	South America	Brazil	1	0	0	Change in land cover
Can small wildlife conservancies maintain genetically stable populations of large mammals? Evidence for increased genetic drift in geographically restricted populations of Cape buffalo in East Africa	Mammal	Molecular ecology	2017	African	Kenya	0	0	0	Others
Parasite responses to large mammal loss in an African savanna	Mammal	Ecology	2017	African	Kenya	0	0	0	Animal interaction
Hormonal correlates of natal dispersal and rankattainment in wild male baboons	Mammal	Hormones and behavior	2017	African	Kenya	0	0	0	Others
Rodent-borne viruses in French Guiana	Mammal	Virologie	2017	South America	French Guiana	0	0	0	Others
Top-down control of species distributions: feral cats driving the regional extinction of a threatened rodent in northern Australia	Mammal	Diversity and distributions	2017	Oceania	Australia	0	0	0	Others
Habitat selection and home-range use by resident and reintroduced giant anteaters in 2 South American wetlands	Mammal	Journal of mammalogy	2017	South America	Brazil	0	0	0	Others
The consequences of replacing wildlife with livestock in Africa	Mammal	Scientific reports	2017	African	Multiple African countries	0	0	0	Dynamics of fire	Climate change
Exploring relationships between native vertebrate biodiversity and grazing land condition	Mammal	The Rangeland Journal	2017	Oceania	Australia	1	0	0	Change in land cover
Landscape Characteristics of Oriental Honey Buzzards Wintering in Western Part of Flores Island Based on Satellite-Tracking Data	Mammals	IOP Conf. Series: Earth and Environmental Science	2017	Asia	Indonesia	0	0	0	Others
A camera trap assessment of the forest mammal community within the transitional savannah-forest mosaic of the Bateke Plateau National Park, Gabon	Mammal	African journal of ecology	2018	African	Gabon	1	0	0	Others
An experimental test of whether pyrodiversity promotes mammal diversity in a northern Australian savanna	Mammal	Journal of applied ecology	2018	Oceania	Australia	1	0	0	Dynamics of fire
Animal diversity declines with broad-scale homogenization of canopy cover in African savannas	Mammal	Biological conservation	2018	African	Eswatini	1	1	0	Others
Cerrado small mammals: abundance and distribution of marsupials, lagomorphs, and rodents in a Neotropical savanna	Mammal	Ecology	2018	South America	Brazil	1	0	0	Others
Community Ecology and Phylogeography of Bats in the Guianan Savannas of Northern South America	Mammal	Diversity-basel	2018	South America	Multiples countries South America	1	0	0	Others
Complexity in African savannas: Direct, indirect, and cascading effects of animal densities, rainfall and vegetation availability	Mammal	Plos one	2018	African	South African	1	0	0	Others
Declining populations in one of the last refuges for threatened mammal species in northern Australia	Mammal	Austral ecology	2018	Oceania	Australia	1	0	0	Alien invasive	Dynamics of fire
Determinants of home range size and spatia overlap of Gracilinanus agilis (Mammalia: Didelphidae) in central-western Brazil	Mammal	Mammalia	2018	South America	Brazil	1	0	0	Others
Dietary niche separation of rodents and shrews in an African savanna	Mammal	Biotropica	2018	African	Zambia	0	0	0	Others
Distinct isotopic signatures reveal effect of ecoregion on small mammals of Ghana	Mammal	Journal of tropical ecology	2018	African	Ghana	1	0	0	Change in land cover
Effects of habitat fragmentation on the persistence of medium and large mammal species in the Brazilian Savanna of Goias State	Mammal	Biota Neotropica	2018	South America	Brazil	1	0	0	Change in land cover
Effects of roads on the vertebrates diversity of the Indigenous Territory Paresi and its surrounding	Mammal	Brazilian journal of biology	2018	South America	Brazil	0	0	0	Roadkill
Fire affects the occurrence of small mammals at distinct spatial scales in a neotropical savanna	Mammal	European journal of wildlife research	2018	South America	Brazil	1	0	0	Dynamics of fire
Forest vertical complexity affects alpha and beta diversity of small mammals	Mammal	Journal of mammalogy	2018	South America	Brazil	1	0	0	Others
Interactions between wildfire and drought drive population responses of mammals in coastal woodlands	Mammal	Journal of mammalogy	2018	Oceania	Australia	1	0	0	Dynamics of fire
Large mammal declines and the incipient loss of mammal-bird mutualisms in an African savanna ecosystem	Mammal	Plos one	2018	African	Tanzania	0	0	0	Animal interaction
Multi-scale approach to disentangle the small mammal composition in a fragmented landscape in central Brazil	Mammal	Journal of mammalogy	2018	South America	Brazil	1	0	0	Others
Multiple adaptive and non-adaptive processes determine responsiveness to heterospecific alarm calls in African savannah herbivores	Mammal	Proceedings of the royal society b-biological sciences	2018	African	Kenya	1	0	0	Others
Pyrodiversity interacts with rainfall to increase bird and mammal richness in African savannas	Mammal	Ecology Letters	2018	African	Multiple African countries	1	0	0	Dynamics of fire
Searching for cover: soil enrichment and herbivore exclusion, not fire, enhance African savanna small-mammal abundance	Mammal	Ecosphere	2018	African	Kenya	1	0	0	Dynamics of fire
The importance of grass cover for mammalian diversity and habitat associations in a bush encroached savanna	Mammal	Biological conservation	2018	African	Eswatini	1	0	0	Others
What do predator diets tell us about mammal declines in Kakadu National Park?	Mammal	Wildlife research	2018	Oceania	Australia	0	0	0	Others
Small mammal diversity and dynamics within Nigeria, with emphasis on reservoirs of the lassa virus	Mammal	Systematics and biodiversity	2018	African	Nigeria	1	0	0	Others
Occupancy and detectability modelling of vertebrates in northern Australia using multiple sampling methods	Mammal	Plos one	2018	Oceania	Australia	1	0	0	Others
Sensitivity of Africa's larger mammals to humans	Mammal	Journal for nature conservation	2018	African	Tanzania	1	0	0	Change in land cover
Spatial redistribution of nutrients by large herbivores and dung beetles in a savanna ecosystem	Mammal	Journal of ecology	2018	African	South African	0	0	0	Animal interaction
Animal taxa contrast in their scale-dependent responses to land use change in rural Africa	Mammal	Plos one	2018	African	South African	1	0	0	Change in land cover
Relationships Between Cattle and Biodiversity In Multiuse Landscape Revealed by Kenya Long-Term Exclosure Experiment	Mammal	Rangeland ecology & management	2018	African	Kenya	0	0	0	Animal interaction
Megaherbivores Modify Trophic Cascades Triggered by Fear of Predation in an African Savanna Ecosystem	Mammal	Current biology	2018	African	South African	0	0	0	Animal interaction
Heavy livestock grazing negatively impacts a marsupial ecosystem engineer	Mammal	Journal of zoology	2018	Oceania	Australia	1	0	0	Animal interaction
Apex predator suppression is linked to restructuring of ecosystems via multiple ecological pathways	Mammal	Oikos	2019	Oceania	Australia	1	0	0	Others
Biologging subcutaneous temperatures to detect orientation to solar radiation remotely in savanna antelope	Mammal	Journal of experimental zoology part a-ecological and integrative physiology	2019	African	South African	0	0	0	Others
Chimpanzees and their mammalian sympatriates in the Issa Valley, Tanzania	Mammal	African journal of ecology	2019	African	Tanzania	1	0	0	Others
Contrasting patterns of decline in two arboreal marsupials from Northern Australia	Mammal	Biodiversity and conservation	2019	Oceania	Australia	1	0	0	Others
Discovery of the rare Handley's short-tailed opossum, Monodelphis handleyi, in the threatened southern Amazonian savanna of Brazil	Mammal	Mammalogy biology	2019	South America	Brazil	0	0	0	Others
Drivers of mammal richness, diversity and occurrence in heterogeneous landscapes composed by plantation forests and natural environments	Mammal	Forest ecology and management	2019	South America	Brazil	1	0	0	Change in land cover
Drought-response strategies of savanna herbivores	Mammal	Ecology and evolution	2019	African	South African	0	0	0	Climate change
Effect of fire on insectivorous bat activity in northern Australia: does fire intensity matter on a local scale?	Mammal	Australian journal of zoology	2019	Oceania	Australia	0	0	0	Dynamics of fire
Effects of land-use change on community diversity and composition are highly variable among functional groups	Mammal	Ecological applications	2019	African	Kenya	1	0	1	Change in land cover
Generalist trophic ecology in a changing habitat: The case of the four-striped mouse in a woody-encroached savannah	Mammal	African journal of ecology	2019	African	South African	1	0	0	Others
Habitat type and seasonality influence the isotopic trophic niche of small mammals in a neotropical savanna	Mammal	Hystrix-italian journal of mammalogy	2019	South America	Brazil	0	0	0	Others
Impacts of large mammals on movements of the pouched mouse (Saccostomus mearnsi) in central Kenya	Mammal	African journal of ecology	2019	African	Kenya	0	0	0	Animal interaction
Influence of sugarcane plantations on the population dynamics and community structure of small mammals in a savanna-agricultural landscape	Mammal	Our study investigated the factors that shape the composition of the small mammal community and the life-history traits of the dominant species in a savanna-sugarcane landscape mosaic.	2019	African	Eswatini	1	0	0	Change in land cover
Informing Protection Efforts for Critically Endangered Chimpanzees (Pan troglodytes verus) and Sympatric Mammals amidst Rapid Growth of Extractive Industries in Senegal	Mammal	Folia primatologica	2019	African	Senegal	1	0	0	Change in land cover
Interactions among threats affect conservation management outcomes: Livestock grazing removes the benefits of fire management for small mammals in Australian tropical savannas	Mammal	Conservation science and practice	2019	Oceania	Australia	1	0	0	Dynamics of fire
Large mammals generate both top-down effects and extended trophic cascades on floral-visitor assemblages	Mammal	Journal of tropical ecology	2019	African	Kenya	0	0	0	Animal interaction
New populations of pampas deer Ozotoceros bezoarticus discovered in threatened Amazonian savannah enclaves	Mammal	Oryx	2019	South America	Brazil	0	0	0	Others
Shrub cover homogenizes small mammals' activity and perceived predation risk	Mammal	Scientific reports	2019	African	Eswatini	0	0	0	Others
Testing for consistency in the impacts of a burrowing ecosystem engineer on soil and vegetation characteristics across biomes	Mammal	Scientific reports	2019	African	South African	0	0	0	Animal interaction
The phyllostomid bat (Mammalia, Chiroptera) assemblage in a fragmented landscape in Midwestern Brazil	Mammal	Iheringia serie zoologia	2019	South America	Brazil	1	0	0	Others
Unfenced Borders Cause Differences in Vegetation and Fauna Between Protected and Unprotected Areas in a Tropical Savanna	Mammal	Tropical conservation science	2019	African	Uganda	1	0	0	Change in land cover
Vegetation structure shapes small mammal communities in African savannas	Mammal	Journal of Mammalogy	2019	African	Multiple African countries	0	0	0	Others
Whole organism concentration ratios of radionuclides and metals in terrestrial vertebrates of an Australian tropical savanna environment	Mammal	Journal of environmental radioactivity	2019	Oceania	Australia	0	0	0	Others
Molecular taxonomy of Crocidura species (Eulipotyphla: Soricidae) in a key biogeographical region for African shrews, Nigeria	Mammal	Comptes rendus biologies	2019	African	Nigeria	0	0	0	Others
Cascading impacts of large-carnivore extirpation in an African ecosystem	Mammal	Science	2019	African	Mozambique	0	0	0	Animal interaction
Land use, REDD plus and the status of wildlife populations in Yaeda Valley, northern Tanzania	Mammal	Plos one	2019	African	Tanzania	1	0	0	Change in land cover
Availability of food resources and habitat structure shape the individual-resource network of a Neotropical marsupial	Mammal	Ecology and evolution	2019	South America	Brazil	0	0	0	Others
Multi-scale predictors of parasite risk in wild male savanna baboons (Papio cynocephalus)	Mammal	Behavioral ecology and sociobiology	2019	African	Kenya	0	0	0	Others
Vertebrates are poor umbrellas for invertebrates: cross-taxon congruence in an Australian tropical savanna	Mammal	Ecosphere	2019	Oceania	Australia	1	0	0	Animal interaction
Evolution of the Grey-bellied pygmy mouse group: Highly structured molecular diversity with predictable geographic ranges but morphological crypsis	Mammal	Molecular phylogenetics and evolution	2019	African	Multiple African countries	0	0	0	Others
Fine-Scale Tracking of Ambient Temperature and Movement Reveals Shuttling Behavior of Elephants to Water	Mammal	Frontiers in ecology and evolution	2019	African	South African	0	0	0	Others
Demography of the northern quoll (Dasyurus hallucatus) in the most arid part of its range	Mammal	Journal of mammalogy	2019	Oceania	Australia	0	0	0	Others
Identification of Host Blood Meals of Mosquitoes (Diptera: Culicidae) Collected at the Aripo Savannas Scientific Reserve in Trinidad, West Indies	Mammals	Journal of medical entomology	2019	Central America	Trinidad and Tobago	0	0	0	Others
Are Roadkill Hotspots in the Cerrado Equal Among Groups of Vertebrates?	Mammal	Environmental management	2020	South America	Brazil	1	0	0	Roadkill
Bottom-up and top-down processes influence contemporary patterns of mammal species richness in Australia's monsoonal tropics	Mammal	Biological conservation	2020	Oceania	Australia	1	0	0	Dynamics of fire	Animal interaction
Carbon isotope differences between grassland and savanna herbivores reveal environmentally driven rather than phylogenetically conserved niches	Mammal	Journal of zoology	2020	African	Multiple African countries	0	0	0	Others
Climate and land-use change will lead to a faunal "savannization" on tropical rainforests	Mammal	Global change biology	2020	South America	Brazil	1	0	0	Climate change	Change in land cover
Distribution and abundance of large herbivores in a northern Australian tropical savanna: A multi-scale approach	Mammal	Austral ecology	2020	Oceania	Australia	1	0	0	Dynamics of fire	Animal interaction
Feral cats are more abundant under severe disturbance regimes in an Australian tropical savanna	Mammal	Wildlife research	2020	Oceania	Australia	1	0	0	Dynamics of fire
From spears to automatic rifles: The shift in hunting techniques as a mammal depletion driver during the Angolan civil war	Mammal	Biological conservation	2020	African	Angola	1	0	0	Attitudes towards vertebrates
Habitat suitability analysis reveals high ecological flexibility in a "strict" forest primate	Mammal	Frontiers in zoology	2020	Asia	Indonesia	1	0	0	Others
Invasive anuran driven trophic cascade: An alternative hypothesis for recent critical weight range mammal collapses across northern Australia	Mammal	Biological invasions	2020	Oceania	Australia	0	0	0	Alien invasive
No Net Loss of Species Diversity After Prescribed Fires in the Brazilian Savanna	Mammal	Frontiers in forests and global change	2020	South America	Brazil	1	0	0	Dynamics of fire
Overlapping den tree selection by three declining arboreal mammal species in an Australian tropical savanna	Mammal	Journal of mammalogy	2020	Oceania	Australia	0	0	0	Others
Prescribed burning benefits threatened mammals in northern Australia	Mammal	Biodiversity and conservation	2020	Oceania	Australia	1	0	0	Dynamics of fire
Response of bat activity to land cover and land use in savannas is scale-, season-, and guild-specific	Mammal	Biological conservation	2020	African	Eswatini	0	0	0	Change in land cover
Rodent Assemblages in the Mosaic of Habitat Types in the Zambezian Bioregion	Mammal	Diversity-basel	2020	African	Zambia	1	0	0	Others
Space use by giant anteaters (Myrmecophaga tridactyla) in a protected area within human-modified landscape	Mammal	Ecology and evolution	2020	South America	Brazil	0	0	0	Change in land cover
Spatiotemporal dynamics of wild herbivore species richness and occupancy across a savannah rangeland: Implications for conservation	Mammal	Biological conservation	2020	African	Kenya	1	0	0	Change in land cover
Status of mammals on Groote Eylandt: Safe haven or slow burn?	Mammal	Austral ecology	2020	Oceania	Australia	1	0	0	Dynamics of fire
Warfare-induced mammal population declines in Southwestern Africa are mediated by species life history, habitat type and hunter preferences	Mammal	Scientific reports	2020	African	Angola	1	0	0	Others
Community-based wildlife management area supports similar mammal species richness and densities compared to a national park	Mammal	Ecology and evolution	2020	African	Tanzania	1	0	0	Change in land cover
Strict protected areas are essential for the conservation of larger and threatened mammals in a priority region of the Brazilian Cerrado	Mammal	Biological conservation	2020	South America	Brazil	1	0	0	Change in land cover
Heterogeneity of water physico-chemical characteristics in artificially pumped waterholes: do African herbivores drink at the same locations and does it lead to interference competition?	Mammal	Journal of arid environments	2020	African	Zimbabwe	0	0	0	Others
Thermoregulatory differences in African mole-rat species from disparate habitats: Responses and limitations	Mammal	Journal of thermal biology	2020	African	NA	0	0	0	Others
Habitat structural complexity explains patterns of feral cat and dingo occurrence in monsoonal Australia	Mammal	Diversity and distributions	2020	Oceania	Australia	0	0	0	Others
Predation risk constrains herbivores' adaptive capacity to warming	Mammal	Nature ecology & evolution	2020	African	South Africa	0	0	0	Others
Life stage, sex, and behavior shape habitat selection and influence conservation strategies for a threatened fossorial mammal	Mammal	Hystrix-italian journal of mammalogy	2020	South America	Brazil	0	0	0	Others
Landscape Transformation Influences Responses of Terrestrial Small Mammals to Land Use Intensity in North-Central Namibia	Mammal	Diversity-basel	2020	African	Namibia	1	0	0	Change in land cover
Rural Wage-Earners' Attitudes Towards Diverse Wildlife Groups Differ Between Tropical Ecoregions: Implications for Forest and Savanna Conservation in the Brazilian Amazon	Mammal	Tropical conservation science	2020	South America	Brazil	1	0	0	Others
Fine-scale habitat heterogeneity influences browsing damage by elephant and giraffe	Mammal	Biotropica	2020	African	Kenya	0	0	0	Animal interaction
Quantifying nutrient re-distribution from nutrient hotspots using camera traps, indirect observation and stable isotopes in a miombo ecosystem, Tanzania	Mammal	Global ecology and conservation	2020	African	Tanzania	0	0	0	Animal interaction
A practical approach to measuring the biodiversity impacts of land conversion	Mammal	Methods in ecology and evolution	2020	South America	Brazil	0	0	0	Change in land cover
The need to consider searcher efficiency and carcass persistence in railway wildlife fatality studies	Mammal	European journal of wildlife research	2020	South America	Brazil	0	0	0	Roadkill
Relatively undisturbed African savannas - an important reference for assessing wildlife responses to livestock grazing systems in European rangelands	Mammal	Global ecology and conservation	2020	African	Multiple African countries	1	0	0	Change in land cover
Differential herbivore occupancy of fire-manipulated savannas in the Satara region of the Kruger National Park, South Africa	Mammal	Koedoe	2020	Oceania	Australia	0	0	0	Dynamics of fire
A Hollow Argument: Understory Vegetation and Disturbance Determine Abundance of Hollow-Dependent Mammals in an Australian Tropical Savanna	Mammal	Frontiers in ecology and evolution	2021	Oceania	Australia	1	0	0	Others
A non-invasive assessment of essential trace element utilization at different trophic levels in African wildlife	Mammal	Journal of environmental management	2021	African	South African	0	0	0	Others
Agricultural expansion in African savannas: effects on diversity and composition of trees and mammals	Mammal	Biodiversity and conservation	2021	African	Mozambique	1	0	0	Change in land cover
Camera trap survey of mammals in the Fazao-Malfakassa National Park, Togo, West Africa	Mammal	African journal of ecology	2021	African	Togo	1	0	0	Others
Cats are a key threatening factor to the survival of local populations of native small mammals in Australia's tropical savannas: evidence from translocation trials with Rattus tunneyi	Mammal	Wildlife Research	2021	Oceania	Australia	0	0	0	Alien invasive
Differential effects of fire on the occupancy of small mammals in neotropical savanna-gallery forests	Mammal	Perspectives in ecology and conservation	2021	South America	Colombia	1	0	0	Dynamics of fire
Ecological and behavioral mechanisms of density-dependent habitat expansion in a recovering African ungulate population	Mammal	Ecological monographs	2021	African	Mozambique	0	0	0	Others
Fire Occurrence Mediates Small-Mammal Seed Removal of Native Tree Species in a Neotropical Savanna	Mammal	Frontiers in ecology and evolution	2021	South America	Brazil	1	0	0	Dynamics of fire
Habitat Specificity Modulates the Response of Small Mammals to Habitat Fragmentation, Loss, and Quality in a Neotropical Savanna	Mammal	Frontiers in ecology and evolution	2021	South America	Brazil	1	1	0	Change in land cover
Hunter-Gatherers in context: Mammal community composition in a northern Tanzania landscape used by Hadza foragers and Datoga pastoralists	Mammal	Plos one	2021	African	Tanzania	1	0	0	Change in land cover
Illuminating den-tree selection by an arboreal mammal using terrestrial laser scanning in northern Australia	Mammal	Remote sensing in ecology and conservation	2021	Oceania	Australia	0	0	0	Others
Investigating the effects of fire management on savanna biodiversity with grid-based spatially explicit population simulations	Mammal	Journal of applied ecology	2021	Oceania	Australia	1	0	0	Dynamics of fire
Landscape-Scale Effects of Fire, Cats, and Feral Livestock on Threatened Savanna Mammals: Unburnt Habitat Matters More Than Pyrodiversity	Mammal	Frontiers in ecology and evolution	2021	Oceania	Australia	1	0	0	Dynamics of fire	Others
Large herbivores suppress liana infestation in an African savanna	Mammal	Proceedings of the national academy of sciences of the United States of America	2021	African	Kenya	0	0	0	Animal interaction
Mammal Species Richness at a Catena and Nearby Waterholes during a Drought, Kruger National Park, South Africa	Mammal	Diversity-basel	2021	African	South African	1	0	0	Others
Naive plant communities and individuals may initially suffer in the face of reintroduced megafauna: An experimental exploration of rewilding from an African savanna rangeland	Mammal	Plos one	2021	African	Kenya	0	0	0	Animal interaction
Niche partitioning in small mammals: interspecific and biome-level analyses using stable isotopes	Mammal	Journal of mammalogy	2021	South America	Brazil	0	0	0	Others
Postwar wildlife recovery in an African savanna: evaluating patterns and drivers of species occupancy and richness	Mammal	Animal conservation	2021	African	Mozambique	1	0	0	Others
Replacing native mammal assemblages with livestock in African savannahs, impacts dung beetle diversity and reduces body size	Mammal	Biological conservation	2021	African	Namibia	1	0	0	Animal interaction
Resource availability drives variation in a marsupial glider's home-range size	Mammal	Journal of zoology	2021	Oceania	Australia	0	0	0	Others
Restoration of gallery forest patches improves recruitment of motacu palms (Attalea princeps) while diversifying and increasing wildlife populations	Mammal	Plos one	2021	South America	Bolivia	1	0	0	Others
Rocky escarpment versus savanna woodlands: comparing diet and body condition as indicators of habitat quality for the endangered northern quoll (Dasyurus hallucatus)	Mammal	Wildlife research	2021	Oceania	Australia	0	0	0	Others
Savanna Rodents' Selective Removal of an Encroaching Plant's Seeds Increased With Grass Biomass	Mammal	Frontiers in ecology and evolution	2021	African	Eswatini	0	0	0	Animal interaction
Small mammal diversity is higher in infrequently compared with frequently burnt rainforest-savanna mosaics in the north Kimberley, Australia	Mammal	Wildlife research	2021	Oceania	Australia	1	0	0	Dynamics of fire
Small rodent communities (Muridae) in Gabonese savannas: species diversity and biogeographical affinities	Mammal	Mammalia	2021	African	Gabon	1	0	0	Others
Spinescence and Total Phenolic Content Do Not Influence Diet Preference of a Critically Endangered Megaherbivore, but the Mix of Compounds Does	Mammal	Journal of chemical ecology	2021	African	Multiple African countries	0	0	0	Others
The scale of effect depends on operational definition of forest cover-evidence from terrestrial mammals of the Brazilian savanna	Mammal	Landscape ecology	2021	South America	Brazil	0	0	0	Others
Unexpected overlapping use of tree hollows by birds, reptiles and declining mammals in an Australian tropical savanna	Mammal	Biodiversity and conservation	2021	Oceania	Australia	0	0	0	Others
Winners and Losers: How Woody Encroachment Is Changing the Small Mammal Community Structure in a Neotropical Savanna	Mammal	Frontiers in ecology and evolution	2021	South America	Brazil	1	0	0	Others
Wild and domestic savanna herbivores increase smaller vertebrate diversity, but less than additively	Mammal	Journal of applied ecology	2021	African	Kenya	1	0	0	Animal interaction
Human footprint and protected areas shape elephant range across Africa	Mammal	Current biology	2021	African	Multiple African countries	0	0	0	Change in land cover
The value of pastoral ranches for wildlife conservation in the Kalahari	Mammal	Wildlife research	2021	African	Botswana	1	0	0	Change in land cover
Distribution of the dwarf dog-faced bat Molossops temminckii (Chiroptera: Molossidae) in Colombia and comments on its morphometry	Mammal	Mammalia	2021	South America	Colombia	0	0	0	Others
Savanna woody plants responses to mammalian herbivory and implications for management of livestock-wildlife landscape	Mammal	Ecological solutions and evidence	2021	African	Kenya	0	0	0	Animal interaction
Factors influencing bat road casualties in a Neotropical savanna	Mammal	Perspectives in ecology and conservation	2021	South America	Brazil	1	0	0	Others
Unburnt habitat patches are critical for survival and in situ population recovery in a small mammal after fire	Mammal	Journal of applied ecology	2021	Oceania	Australia	1	0	0	Dynamics of fire
Multispecies detection and identification of African mammals in aerial imagery using convolutional neural networks	Mammal	Remote sensing in ecology and conservation	2021	African	NA	0	0	0	Others
Local effects of global climate on a small rodent Necromys lasiurus	Mammal	Journal of mammalogy	2021	South America	Brazil	1	0	0	Others
Intrinsic and extrinsic motivations governing prey choice by hunters in a post-war African forest-savannah macromosaic	Mammal	Plos one	2021	African	Angola	1	0	0	Others
Multilocus phylogeny of African striped grass mice (Lemniscomys): Stripe pattern only partly reflects evolutionary relationships	Mammal	Molecular phylogenetics and evolution	2021	African	Multiple African countries	0	0	1	Others
Sexual, allometric and forest cover effects on giant anteaters' movement ecology	Mammal	Plos one	2021	South America	Brazil	0	0	0	Others
The mysterious white deer: anomalous coloring in different Neotropical deer	Mammal	Mammalian biology	2021	South America	Brazil	0	0	0	Others
Distance sampling surveys reveal 17 million vertebrates directly killed by the 2020's wildfires in the Pantanal, Brazil	Mammal	Scientific reports	2021	South America	Brazil	0	0	0	Dynamics of fire
Spatially restricted occurrence and low abundance as key tools for conservation of critically endangered large antelope in West African savannah	Mammal	Scientific reports	2021	African	Senegal	1	0	0	Others
Zoonotic parasites infecting free-living armadillos from Brazil	Mammal	Transboundary and emerging diseases	2021	South America	Brazil	0	0	0	Others
Estimating the distribution and habitat suitability for aardvarks (Orycteropus afer) in Kruger National Park, South Africa	Mammal	African Journal of ecology	2021	African	South African	0	0	0	Others
Ectoparasite load of small mammals in the Serengeti Ecosystem: effects of land use, season, host species, age, sex and breeding status	Mammal	Parasitology research	2022	African	Tanzania	0	0	0	Change in land cover
Habitat Heterogeneity and Geographic Location as Major Drivers of Cerrado Small Mammal Diversity Across Multiple Spatial Scales	Mammal	Frontiers in ecology and evolution	2022	South America	Brazil	1	0	0	Others
Results of a small terrestrial mammal survey in the remote Boe region of Guinea-Bissau, with discovery of two new shrew records for the country	Mammal	African journal of ecology	2022	African	Guinea-Bissau	1	0	0	Others
The effects of fire frequency on vegetation structure and mammal assemblages in a savannah-woodland system	Mammal	African journal of ecology	2022	African	Malawi	1	0	0	Dynamics of fire
The role of environmental temperature on movement patterns of giant anteaters	Mammal	Integrative zoology	2022	South America	Brazil	0	0	0	Others
Variation in feral cat density between two large adjacent islands in Australia’s monsoon tropics	Mammal	Pacific conservation biology	2021	Oceania	Australia	0	0	0	Dynamics of fire	Others
Vertebrate Predation and Tool-Aided Capture of Prey by Savannah Wild Capuchin Monkeys (Sapajus libidinosus)	Mammal	International journal of primatology	2023	South America	Brazil	1	0	0	Others
Weather, fire, and density drive population dynamics of small mammals in the Brazilian Cerrado	Mammal	Journal of mammalogy	2022	South America	Brazil	1	0	0	Dynamics of fire
Ocelot occupancy in fragmented areas of the Brazilian Cerrado and Atlantic Forest	Mammal	Studies on neotropical fauna and environment	2024	South America	Brazil	0	0	0	Change in land cover
Afromontane mosaic vegetation acts as a barrier between small mammals from two savannah biomes in northern Ethiopia	Mammal	Biodiversity and conservation	2024	African	Ethiopia	0	0	0	Others
Effects of a large wildfire on the community composition of medium and large mammals in a neotropical savannah	Mammal	International journal of wildland fire	2023	South America	Brazil	1	0	0	Dynamics of fire
Drivers of medium- and large-bodied terrestrial mammal communities within a savannah-forest mosaic on Makushi and Wapichan customary lands in the Rupununi, Guyana	Mammal	Oryx	2025	South America	Guyana	0	0	0	Others
Ecosystem-wide responses to fire and large mammal herbivores in an African savanna	Mammal	Biotropica	2024	African	Mozambique	1	0	0	Dynamics of fire
Nestbox use indicates declining arboreal mammals in an Australian savanna may be limited by tree hollow availability	Mammal	Forest ecology and management	2024	Oceania	Australia	0	0	0	Others
Species-Specific Responses of Medium and Large Mammals to Fire Regime Attributes in a Fire-Prone Neotropical Savanna	Mammal	Fire-switzerland	2023	South America	Brazil	0	0	0	Dynamics of fire
Mistletoes as Indicators of the Intensity of Browsing by Large Mammals in Kalahari Savanna	Mammal	African journal of ecology	2025	African	South Africa	0	0	0	Others
Yearly variations in spatial distribution of large mammals in a protected savannah ecosystem in West Africa	Mammal	Journal of arid environments	2025	African	Burkina Faso	0	0	0	Others
The Role of Habitat Amount and Vegetation Density for Explaining Loss of Small-Mammal Diversity in a South American Woodland Savanna	Mammal	Frontiers in ecology and evolution	2022	South America	Brazil	1	0	0	Change in land cover
Pyrodiversity trade-offs: A simulation study of the effects of fire size and dispersal ability on native mammal populations in northern Australian savannas	Mammal	Biological conservation	2023	Oceania	Australia	0	0	0	Dynamics of fire
Multiple interacting factors affect seed predation in an African savanna small mammal community	Mammal	Journal of mammalogy	2023	African	South Africa	1	0	0	Others
Tropical savanna small mammals respond to loss of cover following disturbance: A global review of field studies	Mammal	Frontiers in ecology and evolution	2023	Multiple continents	Multiple countries of the globe	0	0	0	Dynamics of fire
Medium and large mammal responses to fire in a neotropical savanna system in Guyana	Mammal	Biotropica	2025	South America	Guyana	1	0	0	Dynamics of fire
Analysing the impact of large mammal herbivores on vegetation structure in Eastern African savannas combining high spatial resolution multispectral remote sensing data and field observations	Mammal	Ecological informatics	2025	African	Kenya	0	0	0	Others
Pyrodiversity begets taxonomic and functional richness of tropical mammals	Mammal	Biodiversity and conservation	2023	South America	Brazil	1	1	0	Dynamics of fire
Long term monitoring reveals the importance of large, long unburnt areas and smaller fires in moderating mammal declines in fire-prone Savanna of northern Australia	Mammal	Journal of applied ecology	2023	Oceania	Australia	1	0	0	Dynamics of fire
Anthropogenic linear features exhibit greater mammal activity relative to surrounding game trails in a woody savannah	Mammal	African journal of ecology	2024	African	South Africa	0	0	0	Others
Evaluating patterns and drivers of mammal space use and richness in the Angolan savannah woodlands of the Kavango-Zambezi Transfrontier Conservation Area	Mammal	African journal of ecology	2024	African	Angola	1	0	0	Change in land cover
Habitat suitability and representation of the potential distribution of the lowland tapir (Tapirus terrestris) within land cover types and protected areas of eastern Colombia: Spatial ecology of lowland tapir in the savanna native of the eastern Colombia	Mammal	Mammal reserch	2024	South America	Colombia	0	0	0	Others
Den selection and movement patterns in a tropical savanna population of the northern quoll (Dasyurus hallucatus)	Mammal	Wildlife Research	2024	Oceania	Australia	0	0	0	Others
Fire shapes mammal abundance at the Cerrado-Pantanal ecotone: Scale of effect, species traits and land-cover interaction	Mammal	Journal for nature conservation	2024	South America	Brazil	0	0	0	Dynamics of fire
Use of native and human-modified habitats by different mammal guilds in West Africa	Mammal	Global ecology and conservation	2024	African	Guinea-Bissau	1	0	0	Change in land cover
The pivotal role of land cover around forest fragments for small-mammal communities in a Neotropical savanna	Mammal	Conservation science and practice	2023	South America	Brazil	1	0	0	Change in land cover
Body mass determines the role of mammal species in a frugivore-large fruit interaction network in a Neotropical savanna	Mammal	Journal of tropical ecology	2023	South America	Brazil	0	0	0	Others
The intact and the imperilled: contrasting mammal population trajectories between two large adjacent islands	Mammal	Wildlife Research	2024	Oceania	Australia	1	0	0	Alien invasive	Dynamics of fire
Post-fire grazing by feral ungulates significantly reduces perennial grass cover in north Australian mesic savannas	Mammal	Austral ecology	2024	Oceania	Australia	0	0	0	Others
Size reduction and skull shape parallelism following the evolutionary forest-to-savanna transition in Platyrrhini monkeys	Mammal	American journal of physical primatology	2022	South America	Brazil	0	0	0	Others
Habitat use patterns suggest that climate-driven vegetation changes will negatively impact mammal communities in the Amazon	Mammal	Animal conservation	2023	South America	Brazil	0	0	0	Change in land cover
The long-term absence of natural fires restructures the small-bodied mammal assemblages across a Protected Area of Brazilian Cerrado	Mammal	Perspectives in ecology and conservation	2025	South America	Brazil	1	0	0	Dynamics of fire
Maximum entropy modeling of giant pangolin Smutsia gigantea (Illiger, 1815) habitat suitability in a protected forest-savannah transition area of central Cameroon	Mammal	Global ecology and conservation	2023	African	Cameroon	0	0	0	Others
Optimizing waterborne eDNA capture from waterholes in savanna systems under remote field conditions	Mammal	Molecular ecology resources	2024	African	South Africa	0	0	0	Others
Remote monitoring of short-term body mass variation in savanna ungulates	Mammal	Remote sensing in ecology and conservation	2023	African	South Africa	0	0	0	Others
Water scarcity exacerbates feral ungulate use of ephemeral savanna waterholes in northern Australia	Mammal	Wildlife Research	2023	Oceania	Australia	0	0	0	Others
Medium and large-sized mammals in human-dominated landscape of the former Dhidhessa wildlife sanctuary, Western Ethiopia	Mammal	Israel journal of ecology e evolution	2024	African	Ethiopia	1	0	0	Change in land cover
Small-mammal abundance and species diversity: land use and seasonal influences in the Serengeti Ecosystem, Tanzania	Mammal	Frontiers in conservation science	2023	African	Tanzania	1	0	0	Change in land cover
Comparison of taxonomic diversity, body size, mass and condition of small mammals in urban and rural areas of the Coastal Savannah	Mammal	Urban ecosystems	2025	African	Ghana	1	0	0	Change in land cover
Responses of small mammals to prescribed low-intensity fire: Genetic insights from a northern Australian fire experiment	Mammal	Biological conservation	2025	Oceania	Australia	0	0	0	Dynamics of fire
Understanding distribution and survey gaps of Mammals from the Atlantic Forest and Cerrado Biomes	Mammal	Biota neotropica	2024	South America	Brazil	0	0	0	Others
Seasonal changes in the abundance and distribution of large terrestrial mammals in old Oyo National Park, Nigeria	Mammal	Scientific african	2024	African	Nigeria	0	0	0	Others
The Influence of Bush Encroachment on the Abundance and Species Richness of Rodents in a Mesic Savanna	Mammal	African journal of ecology	2024	African	South africa	1	0	0	Others
Reconstructing Historical Distribution of Large Mammals and their Habitat to Inform Rewilding and Restoration in Central Tanzania	Mammal	Tropical conservation science	2023	African	Tanzania	0	0	0	Others
Hungry herbivores and thirsty plants: Browsing wildlife shape savanna tree transpiration independently of water use strategies	Mammal	Functional ecology	2024	African	Namibia	0	0	0	Others
Do mammals use human-modified landscapes? A survey of medium- and large-sized species in an Atlantic Forest-Cerrado pastureland	Mammal	Mammal reserch	2025	South America	Brazil	1	0	0	Change in land cover
Uncovering the diversity of rodents and shrews in the Chebera Churchura National Park, Ethiopia	Mammal	Mammalia	2023	African	Ethiopia	1	0	0	Others
Habitat structure facilitates coexistence of native and invasive mesopredators in an Australian tropical savanna	Mammal	Wildlife research	2023	Oceania	Australia	0	0	0	Alien invasive	Dynamics of fire
Uncovering Cryptic Diversity: Camera Trap Insights Into the Effects of Seasonality and Anthropogenic Presence in a Mosaic Savannah Ecosystem	Mammal	African Journal of ecology	2025	African	Senegal, Guinea	1	0	0	Change in land cover
Water economics of African savanna herbivores: How much does plant moisture matter?	Mammal	Journal of animal ecology	2025	African	Mozambique	0	0	0	Others
Megaherbivores facilitate large grazing herbivores and suppress small mammals through vegetation structure and cryptic pathways	Mammal	Biological conservation	2025	African	South africa	0	0	0	Others
Environmental DNA as a management tool for tracking artificial waterhole use in savanna ecosystems	Mammal	Biological conservation	2022	African	South africa	0	0	0	Others
Camera trapping can improve sparse mammal population surveys in northern Queensland	Mammal	Australian mammalogy	2023	Oceania	Australia	0	0	0	Others
The Ecological Separation of Deer and Domestic, Feral and Native Mammals in Tropical Northern Australia-A Review	Mammal	Animals	2024	Oceania	Australia	0	0	0	Alien invasive	Dynamics of fire
The graviportal spine: Epaxial muscles of the African savanna elephant (Loxodonta africana)	Mammal	Anatomia histologia embryologia	2022	African	South africa	0	0	0	Others
Artificial water point use by large African mammals in a small enclosed savannah-woodland reserve: Insights from an 8-year study	Mammal	African Journal of ecology	2024	African	Malawi	0	0	0	Others
Medium and large-sized mammals of Cantão region, Tocantins, Brazil: inventory and habitat use	Mammal	Biota neotropica	2025	South America	Brazil	1	0	0	Others
Open-access Moving far from water: unusual dispersal movement of the water opossum (Chironectes minimus: Didelphimorphia, Didelphidae) in central Brazil	Mammal	Biota neotropica	2022	South America	Brazil	0	0	0	Others
Drought limits large trees in African savannas with or without elephants	Mammal	Austral ecology	2022	African	South africa	0	0	0	Others
Diversity and Relative Abundance of Ungulates and Other Medium and Large Mammals in Flooded Forests in the Dahomey Gap (Togo)	Mammal	Animals	2022	African	Togo	1	0	0	Others
Gaps in Monitoring Leave Northern Australian Mammal Fauna with Uncertain Futures	Mammal	Diversity-basel	2022	Oceania	Australia	0	0	0	Climate change	Dynamics of fire	Alien invasive
Mammals in Sao Paulo State: diversity, distribution, ecology, and conservation	Mammal	Biota neotropica	2022	South America	Brazil	1	0	0	Change in land cover
Human presence as a determinant of the occurrence of mammals in a high diversity protected area of Cerrado-Caatinga ecotone in Brazil	Mammal	Anais da academia brasileira de ciencias	2023	South America	Brazil	1	0	0	Change in land cover	Alien invasive
A seven-year study of large mammal populations in the Sahel, West Africa	Mammal	Journal of arid environments	2023	African	Burkina Faso	0	0	0	Others
Ecological consequences of large herbivore exclusion in an African savanna: 12 years of data from the UHURU experiment	Mammal	Ecology	2022	African	Kenya	1	0	0	Others
Species composition, abundance and habitat association of non-volant small mammals in Gibe Sheleko National Park, southwestern Ethiopia	Mammal	African Journal of ecology	2023	African	Ethiopia	1	0	0	Others
Large mammal population trends in Comoé National Park (1958-2022): Towards understanding their asymmetric decline and recovery in West Africa's largest savanna park	Mammal	Plos one	2025	African	Ivory coast	0	0	0	Others
Megaherbivores suppress precipitation-driven plant irruptions in a tropical savanna	Mammal	Ecosphere	2025	African	Kenya	0	0	0	Others
Mutualistic interaction between yellow-headed caracara and lowland tapir in a native savanna landscape in eastern Colombia	Mammal	Ornithology research	2025	South America	Colombia	0	0	0	Others
Long-term mammal herbivory on arthropod assemblages at Kruger National Park, South Africa	Mammal	Plos one	2023	African	South africa	0	0	0	Others
Camera trap inventory of wild mammals in the Hinda District, Republic of Congo	Mammal	African Journal of ecology	2023	African	Republic of Congo	1	0	0	Others
Differences in Olfactory Discrimination, but Not Sensitivity, Between African Savanna and Asian Elephants	Mammal	Ecology and evolution	2025	African	NA	0	0	0	Others
A long-distance trail as a strategy to maintain habitat connectivity in the central Brazilian savanna	Mammal	Ecosystems and people	2025	South America	Brazil	0	0	0	Others
The hard lives of trees in African savanna-Even without elephants	Mammal	Austral ecology	2023	African	South africa	0	0	0	Others
Feral cats and habitat degradation drive mammal declines in northwestern Australia: An expert elicitation to prioritize management actions	Mammal	Conservation science and practice	2025	Oceania	Australia	0	0	0	Alien invasive	Dynamics of fire
Differential Responses of Small Mammals to Woody Encroachment in a Semi-Arid Grassland	Mammal	Frontiers in ecology and evolution	2022	Asia	India	1	0	0	Alien invasive
The reproductive performance of goats in a South African semi-arid savanna	Mammal	Journal of arid environments	2022	African	South africa	0	0	0	Others
A Broad Wildlife Survey of Influenza A Virus in the Orinoco Flooded Savannas from Colombia: New Reports and Perspectives	Mammal	Animals	2025	South America	Colombia	0	0	0	Others
The diversity and habitat association of medium and large mammals in the Dhidhessa Wildlife Sanctuary, Southwestern Ethiopia	Mammal	Plos one	2025	African	Ethiopia	1	0	0	Others
Mitochondrial Genomes of Mammals from the Brazilian Cerrado and Phylogenetic Considerations for the Orders Artiodactyla, Carnivora, and Chiroptera (Chordata: Mammalia)	Mammal	Life-basal	2024	South America	Brazil	0	0	0	Others
Exotic Megaherbivores as Ecosystem Engineers in Australian Savannas: Do They Facilitate Predator Movement?	Mammal	Ecology and evolution	2025	Oceania	Australia	0	0	0	Others
Seasonal activity patterns of a Kalahari mammal community: Trade-offs between environmental heat load and predation pressure	Mammal	Ecology and evolution	2024	African	South africa	0	0	0	Others
Landscape drivers of mammal habitat use and richness in a protected area and its surrounding agricultural lands	Mammal	Agriculture ecosystems and enviroment	2022	South America	Brazil	1	1	0	Change in land cover
Fear of the human "super predator"pervades the South African savanna	Mammal	Current biology	2023	African	South africa	0	0	0	Others
Giraffe productivity and calf survival in a savannah area outside an east African protected area: Implications for conservation	Mammal	African Journal of ecology	2024	African	Kenya	0	0	0	Others
Does Foraging or the Avoidance of Predation Determine Habitat Selection by Selective Resident Grazers in the Serengeti Woodlands? A Mixed Strategy with Season	Mammal	Animals	2025	African	Tanzania	0	0	0	Others
Increasing fire severity alters the species composition and decreases richness of seeds potentially dispersed by small mammals	Mammal	Biotropica	2024	South America	Brazil	0	0	0	Dynamics of fire
Elephant megacarcasses increase local nutrient pools in African savanna soils and plants	Mammal	Biogeosciences	2025	African	South africa	0	0	0	Others
Wildlife mammal communities in post-war Angola are depleted and simplified: Implications for biodiversity conservation	Mammal	Animal conservation	2024	African	Angola	1	0	0	Others
Refining the stress gradient hypothesis for mixed species groups of African mammals	Mammal	Scientific reports	2022	African	Tanzania	0	0	0	Others
The relationship between distal trunk morphology and object grasping in the African savannah elephant (Loxodonta africana)	Mammal	Peerj	2022	African	Zimbabwe, Namibia	0	0	0	Others
Host phylogeny and functional traits differentiate gut microbiomes in a diverse natural community of small mammals	Mammal	Molecular ecology	2023	African	Kenya	0	0	0	Others
No evidence of sex-related differences in the diet of giant anteater in the Brazilian savanna	Mammal	Mammalian biology	2024	South America	Brazil	0	0	0	Others
Social media as a tool to understand the distribution and ecology of elusive mammals	Mammal	Journal of mammalogy	2024	African	Multiple countries africa	0	0	0	Others
Effects of severe fires on the survival and body condition of Gracilinanus agilis in a Cerrado remnant	Mammal	Mammalian biology	2023	South America	Brazil	0	0	0	Others
Effects of human presence on African mammal waterhole attendance and temporal activity patterns	Mammal	Journal of zoology	2025	African	Namibia	0	0	0	Others
Historical demography and climatic niches of the Natal multimammate mouse (Mastomys natalensis) in the Zambezian region	Mammal	Mammalian biology	2023	African	Multiple countries africa	0	0	0	Others
Camera Trapping to Assess Diversity, Habitat Use and Activity Patterns of Mammals in a Tropical Hotspot Area	Mammal	African journal of ecology	2025	African	Cameroon	1	0	0	Others
Description of Four New Trypanosoma Species Infecting Small Wild Mammals from Two Brazilian Biomes: The Pantanal and Cerrado Hotspots	Mammal	Microorganisms	2025	South America	Brazil	0	0	0	Others
Modeling the Distribution and Richness of Mammalian Species in the Nyerere National Park, Tanzania	Mammal	Remote sensing	2025	African	Tanzania	1	0	0	Others
Territorial movements of African lions: can waterholes shape multiple central-place territories in a savannah ecosystem?	Mammal	Animal behaviour	2025	African	Zimbabwe	0	0	0	Others
Exploring mammalian diversity in a human-modified landscape: insights from a small Cerrado fragment surrounded by silviculture	Mammal	Mammalia	2024	South America	Brazil	1	0	0	Others
Unprecedented habitat use by an arboreal Neotropical marsupial (Didelphimorphia: Didelphidae) in the Cerrado	Mammal	Mammalia	2024	South America	Brazil	0	0	0	Others
Seroprevalence and risk factors associated with caprine toxoplasmosis in the State of Goi'as, Brazilian Savanna	Mammal	Small ruminant research	2023	South America	Brazil	0	0	0	Others
Hippopotamus and livestock grazing near water points: consequences for vegetation cover, plant species richness and composition in African savannas	Mammal	Frontiers in ecology and evolution	2023	African	Kenya	0	0	0	Others
Not Just an Issue in Forested Regions: Investigating the Consumption and Trade of Pangolins in a Forest-Savannah Mosaic Area of Cameroon	Mammal	Tropical conservation science	2022	African	Cameroon	0	0	0	Others
Enzootic transmission of Leishmania spp. in gallery forests of the Brazilian Cerrado	Mammal	Revista brasileira de parasitologia veterinaria	2024	South America	Brazil	0	0	0	Others
Crash Course in Conservation: Predicting and Mitigating Wildlife-Vehicle Collisions in a Savannah Area	Mammal	African journal of ecology	2025	African	Zimbabwe	0	0	0	Others
Multimodal communication and audience directedness in the greeting behaviour of semi-captive African savannah elephants	Mammal	Communications biology	2024	African	Zimbabwe	0	0	0	Others
Variation in feral cat density between two large adjacent islands in Australia's monsoon tropics	Mammal	Pacific conservation biology	2021	Oceania	Australia	0	0	0	Dynamics of fire
Will artificial intelligence revolutionize aerial surveys? A first large-scale semi-automated survey of African wildlife using oblique imagery and deep learning	Mammal	Ecological informatics	2024	African	Ivory coast	0	0	0	Others
Landscape heterogeneity can partially offset negative effects of habitat loss on mammalian biodiversity in agroecosystems	Mammal	Journal of applied ecology	2023	South America	Brazil	1	0	0	Change in land cover
Size does not matter: natural history and sexual dimorphism of the striped hog-nosed skunk (Conepatus amazonicus) in Central Brazil	Mammal	Mammal reserch	2024	South America	Brazil	0	0	0	Others
Exploring species assemblages in Kruger National Park, South Africa	Mammal	African journal of ecology	2023	African	South africa	0	0	0	Others
Effect of rainfall on white rhino calf survival depends on home range choice of the mother	Mammal	Journal of mammalogy	2024	African	South africa	0	0	0	Others
Trophic processes constrain seasonal ungulate distributions at two scales in an East African savanna	Mammal	Journal of mammalogy	2022	African	Tanzania	0	0	0	Others
In Case of Fire, Escape or Die: A Trait-Based Approach for Identifying Animal Species Threatened by Fire	Mammal	Fire-switzerland	2023	South America	Brazil	0	0	0	Dynamics of fire
From crowd to herd counting: How to precisely detect and count African mammals using aerial imagery and deep learning?	Mammal	Isprs journal of photogrammetry and remote sensing	2023	African	Chad	0	0	0	Others
Native marsupial acts as an in situ biological control agent of the main soybean pest (Euschistus heros) in the Neotropics	Mammal	European journal of wildlife research	2022	South America	Brazil	0	0	0	Others
Bite force in the strictly subterranean rodent family of African mole-rats (Bathyergidae): The role of digging mode, social organization and ecology	Mammal	Functional ecology	2022	African	South africa	0	0	0	Others
The spatial, climatic and temporal factors influencing roadkill change according to the taxonomic level	Mammal	Journal of environmental management	2023	South America	Brazil	1	0	0	Change in land cover
Counting giraffes: A comparison of abundance estimators on the Ongava Game Reserve, Namibia	Mammal	Hystrix-italian journal of mammalogy	2023	African	Namibia	1	0	0	Others
African dryland antelope trade-off behaviours in response to heat extremes	Mammal	Ecology and evolution	2024	African	Namibia	0	0	0	Others
Differences in Wildlife Roadkill Related to Landscape Fragmentation in Central Brazil	Mammal	Anais da academia brasileira de ciencias	2022	South America	Brazil	0	0	0	Others
The influence of landscape and road characteristics on the roadkills in Cerrado	Mammal	Studies on neotropical fauna and environment	2025	South America	Brazil	0	0	0	Others
Genome sequencing of historical encephalomyocarditis viruses from South Africa links the historical 1993/4 savanna elephant (Loxodonta africana) outbreak to cryptic mastomys rodents	Mammal	Pathogens	2024	African	South Africa	0	0	0	Others
The influence of proximity with riparian forests and the distance from urban areas on roadkills of vertebrates in a fragmented Brazilian savanna area	Mammal	Austral ecology	2024	South America	Brazil	0	0	0	Others
Reduced gene flow and bottleneck in the threatened giant armadillo (Priodontes maximus): implications for its conservation	Mammal	Genetics and molecular biology	2024	South America	Brazil	0	0	0	Others
Three spatially separate records confirm the presence of and provide a range extension for the giant pangolin Smutsia gigantea in Kenya	Mammal	Oryx	2022	African	Kenya	0	0	0	Others
Determining abundance predictors of the European Hare (Lepus europaeus), a global invader in southeastern Brazil	Mammal	Journal of mammalogy	2024	South America	Brazil	1	0	0	Alien invasive
Phylogeographic Patterns of the Greater Cane Rat (Thryonomys Swinderianus) Populations from Eastern, Western and Southern Africa and Implications for Wildlife Conservation	Mammal	Tropical conservation science	2023	African	Ghana, Tanzania, South africa	0	0	0	Others
Survey of West Nile virus infection in wildlife species in the Orinoquia region of Colombia	Mammal	Frontiers in microbiology	2025	South America	Colombia	0	0	0	Others
Diet DNA reveals novel African Forest elephant ecology on the grasslands of the Congo Basin	Mammal	Enviromental DNA	2022	African	Democratic Republic of the Cong	0	0	0	Others
One elephant may sustain 2 million dung beetles in East African savannason any given day	Mammal	Science of nature	2024	African	Kenya	0	0	0	Others
In search of generality: Revised distribution data and regionalization of Cerrado endemic tetrapods	Mammal	Journal of biogeography	2023	South America	Brazil	0	0	0	Others
Good moms: dependent young and their mothers cope better than others with longer dry season in plains zebras	Mammal	Oecologia	2025	African	Zimbabwe	0	0	0	Others
Infrared barriers as a detection tool to reduce human-elephant conflicts	Mammal	Wildlife research	2025	African	Tanzania	0	0	0	Others
An empirical assessment of the role of independence filters in temporal activity analyses using camera trapping data	Mammal	Behavioral ecology and sociobiology	2025	African	Tanzania	0	0	0	Others
Ethnozoological uses of wild animals among the Iraqw in Northern Tanzania	Mammal	Tropical zoology	2023	African	Tanzania	0	0	0	Others
The deterrent effects of individual monoterpene odours on the dietary decisions of African elephants	Mammal	Animal cognition	2023	African	South africa	0	0	0	Others
Resource selection at fine scale: what drives the decision of a generalist herbivore?	Mammal	Journal of mammalogy	2024	African	South africa	0	0	0	Others
Habitat structure and the presence of large carnivores shapes the site use of an understudied small carnivore: caracal ecology in a miombo woodland	Mammal	Mammal reserch	2023	African	Malawi	0	0	0	Others
Camera trap research in Africa: A systematic review to show trends in wildlife monitoring and its value as a research tool	Mammal	Global ecology and conservation	2022	African	Multiple countries africa	0	0	0	Others
Frightened of giants: fear responses to elephants approach that of predators	Mammal	Biology letters	2023	African	Eswatini	0	0	0	Others
Spatial constraints and seasonal conditions but not poaching pressure are linked with elevated faecal glucocorticoid metabolite concentrations in white rhino	Mammal	Wildlife research	2022	African	NA	0	0	0	Others
Are hippos Africa's most influential megaherbivore? A review of ecosystem engineering by the semi-aquatic common hippopotamus	Mammal	Biological reviews	2023	African	NA	0	0	0	Others
Ocelot occupancy in fragmented areas of the Brazilian Cerrado and Atlantic Forest	Mammal	Studies on neotropical fauna and environment	2024	South America	Brazil	0	0	0	Others
Mitogenomic Characterization of South African Leopards and the Effect of Past Climatic Events	Mammal	Journal of zoological systematics and evolutionary research	2024	African	South africa	0	0	0	Others
Bridging the gap between movement data and connectivity analysis using the Time-Explicit Habitat Selection (TEHS) model	Mammal	molecular ecology	2024	South America	Brazil	0	0	0	Others
Do Mixed-Species Groups Travel as One? An Investigation on Large African Herbivores Monitored Using Animal-Borne Video Collars	Mammal	American naturalist	2025	African	South africa	0	0	0	Others
Insights on the effect of mega-carcass abundance on the population dynamics of a facultative scavenger predator and its prey	Mammal	Peer community journal	2024	African	Zimbabwe	0	0	0	Others
Drivers of rodent community structure in an Urban National Park, Kenya	Mammal	Plos one	2025	African	Kenya	1	0	0	Others
Habitat use strategies of African elephants under different seasonal and ecological constraints	Mammal	Wildlife research	2024	African	South africa	0	0	0	Others
Five Decades of Data Yield No Support for Adaptive Biasing of Offspring Sex Ratio in Wild Baboons (Papio cynocephalus)	Mammal	American naturalist	2023	African	Kenya	0	0	0	Others
Performance of protected areas in conserving African elephants	Mammal	Conservation letters	2024	African	Botswana,Tanzania	0	0	0	Others
The generality of cryptic dietary niche differences in diverse large-herbivore assemblages	Mammal	Proceedings of the national academy of sciences of the United States of America	2022	African	NA	0	0	0	Others
Fruit–frugivore dependencies are important in Ebolavirus outbreaks in Sub‐Saharan Africa	Mammal	Ecografhy	2024	African	NA	0	0	0	Others
Spatiotemporal variation in the gut microbiomes of co-occurring wild rodent species	Mammal	Ecosphere	2024	African	Kenya	0	0	0	Others
Distribution of the greater naked-tailed armadillo Cabassous tatouay (Desmarest, 1804) in South America, with new records and species distribution modeling	Mammal	Studies on neotropical fauna and environment	2024	South America	Brazil	0	0	0	Others
Africa's drylands in a changing world: Challenges for wildlife conservation under climate and land-use changes in the Greater Etosha Landscape	Mammal	Global ecology and conservation	2022	African	Namibia	0	0	0	Climate change	Change in land cover
Fencing affects movement patterns of two large carnivores in Southern Africa	Mammal	Frontiers in ecology and evolution	2023	African	Namibia	0	0	0	Others
Effects of environmental factors on the distribution of flagship species in Bomfobiri Wildlife Sanctuary, Kumawu, Ghana: Implications for conservation and ecotourism development	Mammal	African Journal of ecology	2023	African	Ghana	0	0	0	Change in land cover	Dynamics of fire
Finders' eaters: Increasing bush encroachment may shift carcass detection from diurnal avian to nocturnal mammalian scavengers	Mammal	African Journal of ecology	2024	African	South africa	0	0	0	Others
Combining roadkill hotspots and landscape features to guide mitigation measures on highways	Mammal	Journal for nature conservation	2024	South America	Brazil	0	0	0	Others
On the systematic position of the horseshoe bats (Mammalia: Chiroptera) from Lesotho	Mammal	Mammalia	2024	African	Lesotho	0	0	0	Others
White rhinos and other herbivores decrease visitations and increase vigilance in response to human vocalizations	Mammal	Journal of mammalogy	2022	African	South africa	0	0	0	Others
Seasonal distribution model of African elephants (Loxodonta africana) under a changing environment and land use in Omo National Park, Ethiopia	Mammal	Journal os wildlife and biodiversity	2023	African	Ethiopia	0	0	0	Others
The insectivorous bat assemblage in Telperion Nature Reserve, Mpumalanga, South Africa: species inventory and call library	Mammal	Acta chiropterologica	2025	African	South africa	1	0	0	Others
Patterns and predictors of ungulate space use across an isolated Miombo woodland reserve	Mammal	Journal of zoology	2023	African	Malawi	0	0	0	Others
Space use patterns of two large carnivores: Puma (Puma concolor) and Maned Wolf (Chrysocyon brachyurus) in tropical agroecosystems	Mammal	Journal of mammalogy	2023	South America	Brazil	0	0	0	Others
Current and emerging feral cat management practices in Australia	Mammal	Wildlife research	2024	Oceania	Australia	0	0	0	Alien invasive
Using joint species distribution modelling to identify climatic and non-climatic drivers of Afrotropical ungulate distributions	Mammal	Ecografhy	2024	African	NA	1	0	0	Others
Counter-strategies to infanticide: The importance of cubs in determining lion habitat selection and social interactions	Mammal	Journal os animal ecology	2024	African	Zimbabwe	0	0	0	Others
Insights into artificial waterhole utilization patterns by elephants and rhinos: Lessons from a South African Nature Reserve	Mammal	Plos one	2024	African	South africa	0	0	0	Others
Spatio-temporal dynamics of African wild dogs in response to larger carnivores in an ecosystem with artificial water provisioning	Mammal	Biological conservation	2025	African	Zimbabwe	0	0	0	Others
Megagrazer loss drives complex landscape-scale biophysical cascades	Mammal	Enviromental research letters	2025	African	South africa	0	0	0	Others
Large-scale and long-term wildlife research and monitoring using camera traps: a continental synthesis	Mammal	Biological reviews	2025	Oceania	Australia	0	0	0	Others
Decision rules for determining terrestrial movement and the consequences for filtering high-resolution GPS tracks – A case study using the African Lion (Panthera leo)	Mammal	Journal of the royal society interface	2022	African	South africa	0	0	0	Others
						225
	v

## Sheet: Birds
Title article	Taxonomic_group	Paper	Year_publication	Continent	Country	Diversity_taxonomic	Diversity_functional	Diversity_phylogenetic	Search_area	Search_area_2
Use of mistletoes by the Grey Go-away-bird (Corythaixoides concolor, Musophagidae) in a semi-arid savannah, south-west Zimbabwe	Birds	African Journal of Ecology	1965	African	Zimbabwe	0	0	0	Others
Landscape supplementation in adjacent savannas and its implications for the design of corridors for forest birds in the central Cerrado, Brazil	Birds	Biological Conservation	1972	South America	Brazil	1	0	0	Change in land cover
Strong positive effects of termites on savanna bird abundance and diversity are amplified by large herbivore exclusion	Birds	Ecology and Evolution	1978	African	Uganda	1	0	0	Animal interaction
The effects of aerially applied fenitrothion and chlorpyrifos on birds in the savannah of northern Senegal	Birds	Journal of Applied Ecology	1978	African	Senegal	1	0	0	Others
Community structure and composition of birds in Acacia savanna in Swaziland	Birds	Birdlife South African	1980	African	Eswatini	1	0	0	Others
Effects of fire on bird diversity and abundance in an East African savanna	Birds	African Journal of Ecology	1991	African	Kenya	1	0	0	Dynamics of fire
Pyrodiversity interacts with rainfall to increase bird and mammal richness in African savannas	Birds	Ecology Letters	1991	African	Multiple African countries	1	0	0	Dynamics of fire
Impacts of oil palm expansion on avian biodiversity in a Neotropical natural savanna	Birds	Biological Conservation	1991	South America	Colombia	1	0	0	Change in land cover
Disentangling the architecture of the frugivorous bird-plant interaction networks in a savanna-forest mosaic in the Neotropical savanna	Birds	Acta Oecologica	1992	South America	Brazil	1	0	0	Others
The impact of shrub encroachment on savanna bird diversity from local to regional scale	Birds	Diversity and Distributions	1993	African	South Africa	1	0	0	Alien invasive
Role of mixed-species flocks in the use of adjacent savannas by forest birds in the central Cerrado, Brazil	Birds	Austral Ecology	1993	South America	Brazil	1	0	0	Others
Spatial and temporal changes in bird assemblages in forest fragments in an eastern Amazonian savannah	Birds	Ecology and Evolution	1994	South America	Brazil	1	0	0	Others
Interactions between frugivorous birds and plants in savanna and forest formations of the Cerrado	Birds	Biota Neotropica	1994	South America	Brazil	1	0	0	Others
Evidence of disarray amongst granivorous bird assemblages in the savannas of northern Australia, a region of sparse human settlement	Birds	Biological Conservation	1994	Oceania	Australia	1	0	0	Change in land cover
The effects of vegetation structure on the birds in a tropical savanna woodland in north-eastern Australia	Birds	The Rangeland Journal	1995	Oceania	Australia	1	0	0	Change in land cover
Breeding and migrating birds in an Amazonian savanna	Birds	Studies on Neotropical Fauna and environment	1995	South America	Brazil	1	0	0	Others
The effects of forest-savanna-grassland gradients on bird communities of Chiquitano Dry Forests domain, in western Brazil	Birds	Anais da Academia Brasileira de Ciências	1995	South America	Brazil	1	0	0	Others
Pishing does increase visibility of arboreal passerines in an African savanna	Birds	Journal of African Ornithology	1995	African	South Africa	1	0	0	Others
Factors affecting the food supply and breeding season of resident birds and movements of Palaearctic migrants in a tropical African savannah	Birds	Ibis (international journal of avian science	1996	African	Kenya	1	0	0	Others
Bird community composition in an actively managed savanna reserve, importance of vegetation structure and vegetation composition	Birds	Biological Conservation	1996	African	South Africa	1	0	0	Change in land cover
High survival and low fecundity of a neotropical savanna tanager	Birds	Emu - Austral Ornithology	1996	South America	Brazil	1	0	0	Others
Avifauna do Sipaliwini Savanna (Suriname) com Insights sobre Suas Afinidades Biogeográficas	Birds	Bulletin of the Peabody Museum of Natural History	1996	South America	South America	1	0	0	Others
Bird community responses to savanna fires: should managers be concerned?	Birds	South African Journal of Wildlife Research	1997	African	South Africa	1	0	0	Dynamics of fire
Changes in bird communities in Swaziland savannas between 1998 and 2008 owing to shrub encroachment	Birds	Diversity and Distributions	1997	African	Eswatini	1	0	0	Others
Composition, richness and nestedness of gallery forest bird assemblages in an Amazonian savanna landscape: lessons for conservation	Birds	Biological Conservation	1997	South America	Brazil	1	1	1	Others
Large bird declines with increasing human pressure in savanna woodlands (Burkina faso)	Birds	Biological Conservation	1997	African	Burkina Faso	1	0	0	Change in land cover
Disentangling How Landscape Spatial and Temporal Heterogeneity Affects Savanna Birds	Birds	Plos One	1997	Oceania	Australia	1	0	0	Others
MODIS time series as a tool for monitoring fires and their effects on savanna bird diversity	Birds	International Journal of Wildland Fire	1998	Oceania	Australia	1	0	0	Dynamics of fire
Seasonal diet composition in the Crested bobwhite in savannas of central-eastern Venezuela	Birds	Studies on Neotropical Fauna and environment	1998	South America	Venezuela	1	0	0	Others
The formation, structure and function of mixed‐species insectivorous bird flocks in West African savanna woodland	Birds	Ibis (international journal of avian science	1998	African	Ghana	1	0	0	Others
Distribution dynamics of South American savanna birds in response to Quaternary climate change	Birds	Austral Ecology	1999	South America	South America	1	0	0	Climate change
Composition and structure of bird communities in vegetational gradients of Bodoquena Mountains, western Brazil	Birds	Anais da Academia Brasileira de Ciências	1999	South America	Brazil	1	0	0	Others
Influence of sugarcane growth stages on bird diversity and community structure in an agricultural-savanna environment	Birds	Conservation Biology	1999	African	Lesoto	1	1	0	Change in land cover
Effects of Controlled Fire and Livestock Grazing on Bird Communities in East African Savannas	Birds	Conservation Biology	1999	African	Kenya	1	0	0	Dynamics of fire	Others
Seed rain produced by bats and birds in forest islands in a neotropical savanna	Birds	Biotropica	1999	South America	Bolivia	1	0	0	Others
Abandoned pastoral settlements provide concentrations of resources for savanna birds	Birds	Acta Oecologica	2000	African	Kenya	1	0	0	Others
Bird diversity in the savanna habitats of Akagera National Park, Rwanda, in the post-war recovery period	Birds	Journal of African Ornithology	2000	African	Rwanda	1	0	0	Others
Functional and phylogenetic structure of forest and savanna bird assemblages across spatial scales	Birds	Ecography	2000	South America	Brazil	1	1	1	Others
Recent divergence and lack of shared phylogeographic history characterize the diversification of neotropical savanna birds	Birds	Journal of Biogeography	2000	South America	South America	1	0	1	Others
Estimation of the food consumption of fish-eating birds in the seasonally-flooded savannas (Llanos) of Alto Apure, Venezuela	Birds	Bulletin de L'Académie Polonaise des Sciences	2000	South America	Venezuela	1	0	0	Others
The composition of mixed-species bird flocks in northern Australian savannas	Birds	Emu - Austral Ornithology	2001	Oceania	Australia	1	0	0	Others
Sacred groves hold distinct bird assemblages within an Afrotropical savanna	Birds	Global Ecology and Conservation	2001	African	Guinea-Bissau	1	0	0	Change in land cover
Animal diversity declines with broad-scale homogenization of canopy cover in African savannas	Birds	Biological Conservation	2001	African	South Africa	1	1	0	Change in land cover
How do different agricultural management strategies affect bird communities inhabiting a savanna-forest mosaic? A qualitative reasoning approach	Birds	Agriculture, Ecosystems & Environment	2001	South America	Brazil	1	0	0	Change in land cover
Vigilance towards raptors by nuclear species in bird mixed flocks in a Brazilian savannah	Birds	Studies on Neotropical Fauna and environment	2001	South America	Brazil	1	0	0	Others
Concentrations of trace and other elements in the organs of wild rats and birds from the Northern Guinea Savanna of Nigeria	Birds	Bull. Environ. Contam. Toxicol	2001	African	Nigeria	1	0	0	Others
Granivory, seed dynamics and suitability of the seed-dish technique for granivory estimations in a neotropical savanna	Birds	Journal of Tropical Ecology	2001	South America	Venezuela	1	0	0	Others
Vulnerability of Australian tropical savanna birds to climate change	Birds	Austral Ecology	2002	Oceania	Australia	1	0	0	Climate change
Contribution of woody habitat islands to the conservation of birds and their potential ecosystem services in an extensive Colombian rangeland	Birds	Agriculture, Ecosystems & Environment	2002	South America	Colombia	1	0	0	Others
Effects of a short fire-return interval on resources and assemblage structure of birds in a tropical savanna	Birds	Austral Ecology	2002	Oceania	Australia	1	0	0	Dynamics of fire
Habitat structure and diversity influence the nesting success of an endangered large cavity-nesting bird, the Southern Ground-hornbill	Birds	KOEDOE - African Protected Area Conservation and Science	2002	African	South Africa	1	0	0	Others
Stomach contents of birds from the Brazilian Cerrado savannas	Birds	Ornithology Research	2002	South America	Brazil	1	0	0	Others
The effects of shrub encroachment on bird occupancy vary with land use in an African savanna	Birds	Animal Conservation	2002	African	Eswatini	1	0	0	Change in land cover
Distribution and habitat preference of Red Backed Shrike Lanius collurio in southern Africa	Birds	Ostrich	2002	African	Multiple African countries	1	0	0	Others
Moult of guinea savanna passerines in West Africa	Birds	Journal of African Ornithology	2002	African	Nigeria	1	0	0	Others
Seed removal by ants, birds and rodents in a woodland savanna habitat in Zimbabwe	Birds	African Zoology	2002	African	Zimbabwe	1	0	0	Others
Seasonality of breeding and moult in forest and savanna birds in northern Congo	Birds	Revue D'Ecologie-la Terre et la Vie	2002	African	Congo	1	0	0	Others
Protected area networks and savannah bird biodiversity in the face of climate change and land degradation	Birds	Ecology Letters	2002	African	Tanzania	1	0	0	Change in land cover	Climate change
Dissimilar effects of human and elephant disturbance on woodland structure and functional bird diversity in the mopane woodlands of Zambia	Birds	Landscape Ecology	2003	African	Zimbabwe	1	1	0	Change in land cover
Endemic bird species and conservation in the Cerrado Region, South America	Birds	Biodiversity Conservation	2003	South America	Brazil	1	0	0	Others
Interaction between distant taxa in the use of tree cavities in African ecosystems: a study using nest-boxes	Birds	Journal of Tropical Ecology	2003	African	Kenya	1	0	0	Others
Temporal and spatial variation of richness and abundance of the community of birds in the Pantanal wetlands of Nhecolandia (Mato Grosso do Sul, Brazil)	Birds	Biologia Tropical	2004	South America	Brazil	1	0	0	Others
Changes in bird assemblages because of vegetation homogenisation in communal vestock systems	Birds	KOEDOE - African Protected Area Conservation and Science	2004	African	South Africa	1	0	0	Change in land cover
Burning season influences the response of bird assemblages to fire in tropical savannas	Birds	Biological Conservation	2004	Oceania	Australia	1	0	0	Dynamics of fire
Patterns of seasonal and yearly mass variation in West African tropical savannah birds	Birds	Ibis (international journal of avian science	2004	African	Multiple African countries	1	0	0	Others
Survival rates in West African savanna birds	Birds	Journal of African Ornithology	2004	African	Nigeria	1	0	0	Others
Bird mixed-flocks and nuclear species in a tecoma savanna in the Pantanal	Birds	Brazilian Journal of Biology	2004	South America	Brazil	1	0	0	Others
Prey groups in the pellets of the barn owl Tyto alba (Scopoli) in the Nigerian savanna	Birds	African Journal of Ecology	2005	African	Nigeria	1	0	0	Others
Tyrant flycatchers community in a mosaic of habitats of Cerrado, Brazil	Birds	North-Western Journal of Zoology	2005	South America	Brazil	1	0	0	Others
Interhabitat variation in diplochory: Seed dispersal effectiveness by birds and ants differs between tropical forest and savanna	Birds	Perspectives in Plant Ecology, Evolution and Systematics	2005	South America	Brazil	1	0	0	Others
A Landscape-Scale, Applied Fire Management Experiment Promotes Recovery of a Population of the Threatened Gouldian Finch, Erythrura gouldiae, in Australia's Tropical Savannas	Birds	Plos One	2005	Oceania	Australia	1	0	0	Dynamics of fire
Species richness, habitat use and conservation of birds of Alor Island, Lesser Sundas, Indonesia	Birds	Emu - Austral Ornithology	2005	Asia	Indonesia	1	0	0	Others
Temporal variation in a savanna bird assemblage: what changes over 5 years?	Birds	Austral Ecology	2005	Oceania	Australia	1	0	0	Others
Long-term dynamics of a tropical savanna bird community	Birds	Biodiversity Conservation	2005	African	Ivory Coast	1	0	0	Others
Core and transient species in an Amazonian savanna bird assemblage	Birds	Revista Brasileira de Ornitologia	2005	South America	Brazil	1	0	0	Others
The seasonality of breeding in savannah birds of West Africa assessed from brood patch and juvenile occurrence	Birds	Journal of Ornithology	2006	African	Nigeria	1	0	0	Others
Modularity in ecological networks between frugivorous birds and congeneric plant species	Birds	Journal of Tropical Ecology	2006	South America	South America	1	0	0	Others
Bird foraging in Anacardium patches in central Brazilian firebreaks: relationship between flock size and patch size	Birds	Ornitologia Neotropical	2006	South America	Brazil	1	0	0	Others
The abundance of birds in Uganda's inhabited areas and the importance of pastoral areas	Birds	African Journal of Ecology	2006	African	Uganda	1	0	0	Change in land cover
Geographic variation in avian clutch size and nest predation risk along a productivity gradient in South Africa	Birds	Journal of African Ornithology	2006	African	South Africa	1	0	0	Others
Using bird survey data for conservation planning in Uganda's savannas	Birds	Ostrich	2006	African	uganda	1	0	0	Others
Dietary relationships among four granivorous doves in Venezuelan savannas	Birds	Journal of Tropical Ecology	2006	South America	Venezuela	1	0	0	Others
Different land-use types affect bird communities in the Kalahari, South Africa	Birds	African Journal of Ecology	2006	African	South Africa	1	0	0	Change in land cover
Bird species use of Tapinanthus dodoneifolius mistletoes parasitising African locust bean trees Parkia biglobosa in Amurum Forest Reserve, Nigeria	Birds	Journal of African Ornithology	2007	African	Nigeria	1	0	0	Others
Landscape heterogeneity shapes taxonomic diversity of non-breeding birds across fragmented savanna landscapes	Birds	Biodiversity Conservation	2007	African	Eswatini	1	1	1	Change in land cover
The impact of cattle grazing regimes on tropical savanna bird assemblages	Birds	Austral Ecology	2007	Oceania	Australia	1	0	0	Change in land cover
Movements by birds in Acacia savanna in southeast Botswana	Birds	Journal of African Ornithology	2007	African	Botsuana	1	0	0	Others
A bird survey method for Australian tropical savannas	Birds	Emu - Austral Ornithology	2007	Oceania	Australia	1	0	0	Others
Projected changes in distributions of Australian tropical savanna birds under climate change using three dispersal scenarios	Birds	Ecology and Evolution	2007	Oceania	Australia	1	0	0	Climate change
Bergmann's Rule Holds in Birds Inhabiting Southern Guinea Forests but Not in the Northern Savanna of Nigeria	Birds	Frontiers in Ecology and Evolution	2007	African	Multiple African countries	1	0	0	Others
Birds nesting survival in disturbed and protected Neotropical savannas	Birds	Biodiversity Conservation	2007	South America	Brazil	1	0	0	Change in land cover
Functional Responses of Bird Assemblages to Land-Use Change in the Colombian Llanos Region	Birds	Frontiers in Enviromental Science	2007	South America	Colombia	1	0	0	Change in land cover
Responses of vertebrates to pastoralism, military land use and landscape position in an Australian tropical savanna	Birds	Austral Ecology	2008	Oceania	Australia	1	0	0	Change in land cover
A comparative phylogenomic analysis of birds reveals heterogeneous differentiation processes among Neotropical savannas	Birds	Molecular Ecology	2008	South America	South America	0	0	0	Others
Territorial system and adult dispersal in a cooperative-breeding tanager	Birds	AUK - Ornithology Advances	2008	South America	Brazil	0	0	0	Others
The influence of changes in habitat structure on the species composition of bird assemblages in the southern Kalahari	Birds	Austral Ecology	2008	African	South Africa	1	0	0	Change in land cover
Fire regime shifts affect bird species distributions	Birds	Diversity and Distributions	2008	Oceania	Australia	0	0	0	Dynamics of fire
Seasonality in the Brazilian Pantanal influences avian functional diversity	Birds	Studies on Neotropical Fauna and environment	2008	South America	Brazil	0	1	0	Others
Whole organism concentration ratios of radionuclides and metals in terrestrial vertebrates of an Australian tropical savanna environment	Birds	Journal of Environmental Radioactivity	2008	Oceania	Australia	0	0	0	Others
Pastoralist's livestock and settlements influence game bird diversity and abundance in a savanna ecosystem of southern Kenya	Birds	African Journal of Ecology	2008	African	Kenya	1	0	0	Change in land cover
Comparison of the diet of crowned eagles in the Savanna and Forest Biomes of south-eastern South Africa	Birds	South African Journal of Wildlife Research	2008	African	South Africa	0	0	0	Others
Implications of farmland expansion for species abundance, richness and mean body mass in African raptor communities	Birds	Biological Conservation	2008	African	Uganda	1	0	0	Change in land cover
Temperate migrants and resident bird species in Afro-tropical savannahs show similar levels of ecological generalism	Birds	Ibis (international journal of avian science	2008	African	Guinea	0	0	0	Others
Twenty-five years of change in southern African passerine diversity: nonclimatic factors of change	Birds	Global Change Biology	2008	African	Multiple African countries	0	0	0	Change in land cover
Ecological and life-history correlates of cooperative breeding in South African birds	Birds	Oecologia	2008	African	South Africa	0	0	0	Others
Feeding behaviour of birds foraging on predictable resources in habitats of different quality	Birds	Journal of African Ornithology	2008	African	Nigeria	0	0	0	Others
Temporal consistency in interactions among birds, ants, and plants in a neotropical savanna	Birds	OIKOS	2009	South America	Brazil	0	0	0	Others
The influence of biogeographic history on the functional and phylogenetic diversity of passerine birds in savannas and forests of the Brazilian Amazon	Birds	Ecolohy and Evolution	2009	South America	Brazil	1	1	1	Others
Effect of small-scale woodland clearing and thinning on vertebrate fauna in a largely intact tropical savanna mosaic	Birds	Wildlife Research	2009	Oceania	Australia	1	0	0	Change in land cover
Do miners (Manorina spp.) affect bird assemblages in continuous savanna woodlands in north-eastern Australia?	Birds	Austral Ecology	2009	Oceania	Australia	1	0	0	Animal interaction
Sampling methods affect observed response of bird species richness to vegetation structure in Brazilian savannas	Birds	The Condor	2009	South America	Brazil	1	0	0	Others
Avian Beta Diversity in a Neotropical Wetland: the Effects of Flooding and Vegetation Structure	Birds	Wetlands	2009	South America	Brazil	1	0	0	Others
Elephants, woodlands and biodiversity in southern Africa	Birds	South African Journal of Science	2009	African	Zimbabwe	1	0	0	Animal interaction
Environmental Relationships of Orange-footed Scrubfowl Megapodius reinwardt Nests in the Northern Territory	Birds	Austral Ecology	2009	Oceania	Australia	0	0	0	Others
Signals of change in tropical savanna woodland vertebrate fauna 5 years after cessation of livestock grazing	Birds	Wildlife Research	2009	Oceania	Australia	1	0	0	Change in land cover
Edge, height and visibility effects on nest predation by birds and mammals in the Brazilian cerrado	Birds	Acta Oecologica	2009	South America	Brazil	0	0	0	Others
Unexpected overlapping use of tree hollows by birds, reptiles and declining mammals in an Australian tropical savanna	Birds	Biodiversity Conservation	2009	Oceania	Australia	0	0	0	Others
Habitat associations of birds at Mara Naboisho Conservancy, Kenya	Birds	Ostrich	2009	African	Kenya	1	0	0	Others
Increases in subsistence farming due to land reform have negligible impact on bird communities in Zimbabwe	Birds	Ecology and Evolution	2010	African	Zimbabwe	1	1	0	Change in land cover
Birds and ants provide complementary seed dispersal in a neotropical savanna	Birds	Journal of Ecology	2010	South America	Brazil	0	0	0	Others
Breeding biology of Chalk-browed Mockingbird Mimus saturninus in a natural savanna of central Brazil	Birds	Revista Brasileira de Ornitologia	2010	South America	Brazil	0	0	0	Others
Extra-pair paternity in the long-tailed finch Poephila acuticauda	Birds	Peerj	2010	Oceania	Australia	0	0	0	Others
Recently but infrequently burnt breeding sites are favoured by threatened Gouldian finches (Erythrura gouldiae)	Birds	International Journal of Wildland Fire	2010	Oceania	Australia	0	0	0	Dynamics of fire
Local- and landscape-level effects of land use change on bird diversity in Abiata-Shalla Lakes National Park, Ethiopia	Birds	African Journal of Ecology	2010	African	Ethiopia	1	0	0	Change in land cover
Intensified agricultural land-use and bird conservation in Burkina Faso	Birds	Agriculture, Ecosystems & Environment	2010	African	Burkina Faso	1	0	0	Change in land cover
Bird distribution in riparian vegetation in the extensive natural landscape of Australia's tropical savanna: a broad-scale survey and analysis of a distributional data base	Birds	Journal of Biogeography	2010	Oceania	Australia	1	0	0	Others
Diet selection in birds: trade-off between energetic content and digestibility of seeds	Birds	Behavioral Ecology	2010	African	Nigeria	0	0	0	Others
Birdcall lures improve passerine mist-net captures at a sub-tropical African savanna	Birds	Plos One	2010	African	South Africa	1	0	0	Others
Densities and population sizes of raptors in Uganda's conservation areas	Birds	Ostrich	2010	African	Uganda	0	0	0	Change in land cover
The impact of two exotic hollow-nesting birds on two native parrots in savannah and woodland in eastern Australia	Birds	Biological Conservation	2010	Oceania	Australia	0	0	0	Alien invasive
Mobbing on the striped owl (Asio clamator) and barn owl (Tyto alba) by birds in southeast Brazil: do owl diets influence mobbing	Birds	Ornitologia Neotropical	2010	South America	Brazil	1	0	0	Others
Home ranges and aspects of the natural history of the Black-masked Finch Coryphaspiza melanotis (Gray, 1840) (Aves, Thraupidae) in central Cerrado, Brazil	Birds	Journal of Natural History	2010	South America	Brazil	0	0	0	Others
Impacts of clearing, fragmentation and disturbance on the bird fauna of Eucalypt savanna woodlands in central Queensland, Australia	Birds	Austral Ecology	2010	Oceania	Australia	1	0	0	Change in land cover
Spatial distribution and foraging tactics of tyrant flycatchers in two habitats in the Brazilian Amazon	Birds	Studies on Neotropical Fauna and environment	2010	South America	Brazil	0	0	0	Others
Confirmation of little eagle (Hieraaetus morphnoides) migration by satellite telemetry	Birds	Australian Journal of Zoology	2010	Oceania	Australia	0	0	0	Others
Bird species diversity across a gradient of land use in southern Gonarezhou National Park and adjacent areas, Zimbabwe	Birds	Journal of Animal and Plant Sciences	2010	African	Zimbabwe	1	0	0	Change in land cover
Habitat characteristics of wintering Wood Warbler Phylloscopus sibilatrix in the Centre Region of Cameroon: conservation implications	Birds	Ostrich	2010	African	Cameroon	0	0	0	Change in land cover	Dynamics of fire
Bird communities in different phytophysiognomies of the cerrado biome	Birds	Studies on Neotropical Fauna and environment	2010	South America	Brazil	1	0	0	Others
The Bird Fauna of a Deciduous Woodland in the Wet-Dry Tropics of Northern Australia	Birds	Wildlife Research	2010	Oceania	Australia	1	0	0	Others
Predicted Climate-Driven Bird Distribution Changes and Forecasted Conservation Conflicts in a Neotropical Savanna	Birds	Conservation Biology	2010	South America	South America	0	0	0	Climate change
Livestock grazing reinforces the competitive exclusion of small-bodied birds by large aggressive birds	Birds	Journal of Applied Ecology	2010	Oceania	Australia	1	0	0	Change in land cover
Stabilizing selection on body mass in the sociable weaver Philetairus socius	Birds	Proceedings of the Royal Society B-Biological science	2011	African	South Africa	0	0	0	Others
Interference from long-tailed finches constrains reproduction in the endangered Gouldian finch	Birds	Journal of Animal Ecology	2011	Oceania	Australia	0	0	0	Animal interaction
Birds of Serra do Cachimbo, Para State, Brazil	Birds	Revista Brasileira de Ornitologia	2011	South America	Brazil	1	0	0	Others
Predation of artificial ground nests in Australian tropical savannas: inverse edge effects	Birds	Wildlife Research	2011	Oceania	Australia	0	0	0	Others
An updated documented inventory and new records of bird species for the Brazilian state of Maranhao	Birds	Ornithology Research	2011	South America	Brazil	1	0	0	Others
Bird communities of the southeastern Cerrado region, Brazil	Birds	Ornitologia Neotropical	2011	South America	Brazil	1	0	0	Others
Survival threats and conservation management of raptors in the Kgalagadi Transfrontier Park	Birds	Transactions of the Royal Society of South Africa	2011	African	South Africa	0	0	0	Others
Impacts of large herbivorous mammals on bird diversity and abundance in an African savanna	Birds	Oecologia	2011	African	Kenya	1	0	0	Animal interaction
Morphological variation in the Cinnamon Tanager Schistochlamys ruficapillus (Aves: Thraupidae)	Birds	Zootaxa	2011	South America	Brazil	0	0	0	Others
Perch exposure and predation risk: a comparative study in passerines	Birds	Acta Ethologica	2011	African	Kenya	0	0	0	Others
Aspects of the biodiversity of the rivers in the Lake Naivasha catchment	Birds	Hydrobiologia	2011	African	Kenya	0	0	0	Others
Biodiversity surrogate groups and conservation priority areas: birds of the Brazilian Cerrado	Birds	Emu - Austral Ornithology	2011	Oceania	Australia	1	0	0	Change in land cover
Continuum or discrete patch landscape models for savanna birds? Towards a pluralistic approach	Birds	Ecography	2011	Oceania	Australia	1	0	0	Others
Wildlife of Lancewood (Acacia Shirleyi) Thickets and Woodlands in Northern Australia. 2. Comparisons With Other Environments of the Region (Acacia Woodlands, Eucalyptus Savanna Woodlands and Monsoon Rainforests).	Birds	Wildlife Research	2011	Oceania	Australia	1	0	0	Others
The abundance of Red-bellied Macaws (Orthopsittaca manilata) and Orange-winged Parrots (Amazona amazonica) in relation to fruiting Moriche Palms (Mauritia flexuosa) at the Aripo Savannas, Trinidad	Birds	Revista Brasileira de Ornitologia	2011	South America	Trinidad and Tobago	0	0	0	Others
Avian composition and distribution in a mosaic of cerrado habitats (RPPN Parque Ecologico Joao Basso) in Rondonopolis, Mato Grosso, Brazil	Birds	Revista Brasileira de Ornitologia	2011	South America	Brazil	1	0	0	Others
Breeding behaviour, home range and habitat selection in Rock Firefinches Lagonosticta sanguinodorsalis in the wet and dry season in central Nigeria	Birds	Ibis (international journal of avian science	2011	African	Nigeria	0	0	0	Others
Historical changes in the bird fauna at Coomooboolaroo, northeastern Australia, from the early years of pastoral settlement (1873) to 1999	Birds	Biological Conservation	2011	Oceania	Australia	1	0	0	Others
Moreau's paradox reversed, or why insectivorous birds reach high densities in savanna trees	Birds	Ardea	2012	African	Multiple African countries	0	0	0	Others
The Wildlife Picture Index: monitoring top trophic levels	Birds	Animal Conservation	2012	Asia	Indonesia	0	0	0	Others
Distribution patterns of vertebrates in relation to an extensive rainfall gradient and variation in soil texture in the tropical savannas of the Northern Territory, Australia	Birds	Journal of Tropical Ecology	2012	Oceania	Australia	1	0	0	Others
Protected areas as biodiversity benchmarks for human impact: agriculture and the Serengeti avifauna	Birds	Proceedings of the Royal Society B-Biological science	2012	African	Tanzania	1	0	0	Change in land cover
Phylogeography of the fiscal shrike (Lanius collaris): a novel pattern of genetic structure across the arid zones and savannas of Africa	Birds	Journal of Biogeography	2012	African	Multiple African countries	0	0	0	Others
Timing, Duration, and Intensity of Molt in Birds of a Neotropical Savanna in Brazil	Birds	The Condor	2012	South America	Brazil	0	0	0	Others
Geographical patterning of species richness among granivorous birds in Australia	Birds	Journal of Biogeography	2012	Oceania	Australia	1	0	0	Others
Abiotic and biotic predictors of macroecological patterns in bird and butterfly coloration	Birds	Ecological Monographs	2012	Oceania	Australia	0	0	0	Others
Breeding biology of the Horned Screamer (Anhima cornuta) in non-protected areas in the Brazilian Cerrado	Birds	Ornithology Research	2012	South America	Brazil	0	0	0	Others
Consequences of Simulated Loss of Open Cerrado Areas to Bird Functional Diversity	Birds	Natureza & Conservação	2012	South America	Brazil	1	1	0	Others
Land rehabilitation and the conservation of birds in a degraded Afromontane landscape in northern Ethiopia	Birds	Biodiversity Conservation	2012	African	Ethiopia	1	1	0	Change in land cover
The influence of fire on the assemblage structure of foraging birds in grasslands of the Serra da Canastra National Park, Brazil	Birds	Anais da Academia Brasileira de Ciências	2012	South America	Brazil	1	0	0	Dynamics of fire
Human Impacts Flatten Rainforest-Savanna Gradient and Reduce Adaptive Diversity in a Rainforest Bird	Birds	Plos One	2012	African	Multiple African countries	0	0	0	Change in land cover
Behavioural and morphological observations of the Collared Crescentchest (Melanopareia torquata) in a Cerrado area of south-eastern Brazi	Birds	Emu - Austral Ornithology	2012	South America	Brazil	0	0	0	Others
Effects of season, water and predation risk on patch use by birds on the African savannah	Birds	Oecologia	2012	African	Nigeria	0	0	0	Others
Habitat selection and coexistence of migrants and Afrotropical residents	Birds	Ibis (international journal of avian science	2012	African	Kenya	0	0	0	Others
Foraging behavior and diet of the vulnerable Cinereous Warbling-finch Poospiza cinerea (Aves, Emberizidae)	Birds	Brazilian Journal of Biology	2013	South America	Brazil	0	0	0	Others
Melanopareia bitorquata (d'Orbigny & Lafresnaye, 1837) is a distinct species: an appraisal of morphological variation in the Collared Crescentchest Melanopareia torquata (zu Wied-Neuwied, 1831) (Aves: Melanopareiidae)	Birds	Zootaxa	2013	South America	Brazil	0	0	0	Others
Monitoring indicates greater resilience for birds than for mammals in Kakadu National Park, northern Australia	Birds	Wildlife Research	2013	Oceania	Australia	1	0	0	Dynamics of fire
Sister species, different histories: comparative phylogeography of two bird species associated with Amazonian open vegetation	Birds	Biological Journal of the Linnean Society	2013	South America	Brazil	0	0	0	Others
Nesting success and hatching survival of the Blue-fronted Amazon (Amazona aestiva) in the Pantanal of Mato Grosso do Sul, Brazil	Birds	Journal of Field Ornithology	2013	South America	Brazil	0	0	0	Others
Major current and future gaps of Brazilian reserves to protect Neotropical savanna birds	Birds	Biological Conservation	2013	South America	Brazil	0	0	0	Others
A Cerrado bird community in the northernmost portion of northeastern Brazil - recommendations for conservation	Birds	Revista Brasileira de Ornitologia	2013	South America	Brazil	1	0	0	Others
Seed dispersal by pulp consumers, not "legitimate'' seed dispersers, increases Guettarda viburnoides population growth	Birds	Ecology	2013	South America	Bolivia	0	0	0	Others
Cultural ecology of Whitethroat (Sylvia communis) habitat management by farmers: winter in farmland trees and shrubs in Senegambia	Birds	Journal of Environmental Management	2013	African	Senegal/Gambia	0	0	0	Change in land cover
Burning savanna for avian species richness and functional diversity	Birds	Ecological Applications	2013	African	South Africa	1	1	0	Dynamics of fire
Mass gained during breeding positively correlates with adult survival because both reflect life history adaptation to seasonal food availability	Birds	Oecologia	2013	African	Nigeria	0	0	0	Others
Are Roadkill Hotspots in the Cerrado Equal Among Groups of Vertebrates?	Birds	Environmental Management	2013	South America	Brazil	0	0	0	Others
Home range size of the Collared Crescentchest, Melanopareia torquata (Melanopareiidae) during the reproductive period in southeastern Brazil	Birds	Revista Brasileira de Ornitologia	2013	South America	Brazil	0	0	0	Others
Apparent resilience of a declining Afro-Palaearctic migrant to forest loss on the wintering grounds	Birds	Ibis (international journal of avian science	2013	African	Ghana	0	0	0	Others
Predation risk is a function of alternative prey availability rather than predator abundance in a tropical savanna woodland ecosystem	Birds	Scientific Reports	2013	Oceania	Australia	0	0	0	Others
Breeding limits foraging time: evidence of interrupted foraging response from body mass variation in a tropical environment	Birds	Journal of Avian Biology	2013	African	Nigeria	0	0	0	Others
Increased grazing and dominance of an exotic pasture (Bothriochloa pertusa) affects vertebrate fauna species composition, abundance and habitat in savanna woodland	Birds	The Rangeland journal	2013	Oceania	Australia	1	0	0	Change in land cover
Red-backed fairywrens adjust habitat use in response to dry season fires	Birds	Austral Ecology	2013	Oceania	Australia	0	0	0	Dynamics of fire
Aggregations of Southern Caracaras (Caracara plancus) in soybean plantations in central Cerrado, Brazil	Birds	Revista Brasileira de Ornitologia	2013	South America	Brazil	0	0	0	Others
Elevated temperatures drive fine-scale patterns of habitat use in a savanna bird community	Birds	Ostrich	2013	African	South Africa	0	0	0	Others
Effects of nest site selection and nest concealment on nest survival of Gosling's Bunting (Emberiza goslingi)	Birds	The Wilson Journal of Ornithology	2013	African	Nigeria	0	0	0	Others
Disproportionate Declines in Ground-Foraging Insectivorous Birds after Mistletoe Removal	Birds	Plos One	2014	Oceania	Australia	1	0	0	Others
Change in land cover homogenizes functional and phylogenetic diversity within and among African savanna bird assemblages	Birds	Landscape Ecology	2014	African	South Africa	1	1	1	Change in land cover
New genetic resources and a preliminary multi-locus assessment of species boundaries in the Batis capensis species complex (Passeriformes: Platysteridae)	Birds	Biochemical Systematics and Ecology	2014	African	Multiple African countries	0	0	0	Others
Abundance and Distribution of Waterbirds in the Llanos of Venezuela	Birds	The Wilson Journal of Ornithology	2014	South America	Venezuela	1	0	0	Others
Asymmetrical Dependence Between a Neotropical Mistletoe and its Avian Seed Disperser	Birds	Biotropica	2014	South America	Brazil	0	0	0	Others
Birds at Santa Barbara Ecological Station, one of the last Cerrado remnants in the state of Sao Paulo, Brazil	Birds	Biota Neotropica	2014	South America	Brazil	1	0	0	Others
Breeding biology of Coal-crested Finches	Birds	The Wilson Journal of Ornithology	2014	South America	Brazil	0	0	0	Others
A comparison of bird communities in natural and disturbed non-wetland open habitats in the Cerrado's central region, Brazil.	Birds	Bird Conservation International	2014	South America	Brazil	1	0	0	Change in land cover	Others
Spatial and temporal effects of grazing management and rainfall on the vertebrate fauna of a tropical savanna	Birds	The Rangeland journal	2014	Oceania	Australia	1	0	0	Change in land cover
Field Metabolism and Water Requirements of Spinifex Pigeons (Geophaps-Plumifera) in Western-Australia	Birds	Australian Journal of Zoology	2014	Oceania	Australia	0	0	0	Others
Habitat shifts in the evolutionary history of a Neotropical flycatcher lineage from forest and open landscapes	Birds	BMC Evolutionary Biology	2014	Oceania	Australia	0	0	0	Others
Declining martial Polemaetus bellicosus and tawny Aquila rapax eagle populations and causes of mortality on farmlands in central Namibia	Birds	Biological Conservation	2014	African	Namibia	0	0	0	Interactions with humans
Shifting fire regimes from late to early dry-season fires to abate greenhouse emissions does not completely equate with terrestrial vertebrate biodiversity co-benefits on Cape York Peninsula, Australia	Birds	International Journal of Wildland Fire	2014	Oceania	Australia	1	0	0	Dynamics of fire
Wings of tropical finches: interspecific differences in shape are consistent with levels of mobility, but moult and feather fault patterns are more complex	Birds	Emu - Austral Ornithology	2014	Oceania	Australia	0	0	0	Others
Sex-dependent foraging effort and vigilance in coal-crested finches, Charitospiza eucosma (Aves: Emberizidae) during the breeding season: evidence of female-biased predation?	Birds	Zoologia	2014	South America	Brazil	0	0	0	Others
Response of birds and reptiles to fire regimes on pastoral land in the Victoria River District, Northern Territory.	Birds	The Rangeland journal	2014	Oceania	Australia	1	0	0	Dynamics of fire
Diurnal patterns of mass gain in tropical granivores suggest avoidance of high midday temperatures during foraging, rather than the starvation-predation risk trade-off	Birds	Ostrich	2015	African	Nigeria	0	0	0	Others
Wild and domestic savanna herbivores increase smaller vertebrate diversity, but less than additively	Birds	Journal of Applied Ecology	2015	African	Kenya	1	0	0	Change in land cover
The breeding biology of the fork-tailed flycatcher (Tyrannus savana) in lowland pine savanna habitats in Belize	Birds	Ornitologia Neotropical	2015	Central America	Belize	0	0	0	Others
Is it best on the nest? Effects of avian life-history on haemosporidian parasitism	Birds	International Journal for Parasitology-Parasites and Wildlife	2015	South America	Brazil	0	0	0	Others
Spatial congruence between ecotones and range-restricted species: implications for conservation biogeography at the sub-continental scale	Birds	Diversity and Distributions	2015	African	South Africa	1	0	0	Others
River dams and the stability of bird communities: A hierarchical Bayesian analysis in a tropical hydroelectric power plant	Birds	Journal of Applied Ecology	2015	South America	Brazil	1	1	1	Change in land cover
Patterns in departure phenology and mass gain on African non-breeding territories prior to the Sahara crossing in a long-distance migrant	Birds	Ibis (international journal of avian science	2015	African	Guinea	0	0	0	Others
Population size of threatened and endemic birds of the Cerrado in Estacao Ecologica de Itirapina, a fragmented area in the State of Sao Paulo, Brazil	Birds	Bird Conservation International	2015	South America	Brazil	1	0	0	Others
Weak breeding seasonality of a songbird in a seasonally arid tropical environment arises from individual flexibility and strongly seasonal moult	Birds	Ibis (international journal of avian science	2015	African	Nigeria	0	0	0	Others
A preliminary assessment of the habitat selection of two Palaearctic migrant passerine species in West Africa	Birds	Ostrich	2015	African	Ivory Coast	0	0	0	Others
Effects of phone mast-generated electromagnetic radiation gradient on the distribution of terrestrial birds and insects in a savanna protected area	Birds	Biologia	2015	African	Zambia	1	0	0	Others
Phylogenetic relationships and speciation patterns in an African savanna dwelling bird genus (Myrmecocichla)	Birds	Biological Journal of the Linnean Society	2015	African	Multiple African countries	0	0	0	Others
The effects of early and late-season fires on mortality, dispersal, physiology and breeding of red-backed fairy-wrens (Malurus melanocephalus)	Birds	Wildlife Research	2015	Oceania	Australia	0	0	0	Dynamics of fire
Weather conditions and moon phase influence on Tropical Screech Owl and Burrowing Owl detection by playback	Birds	Ardea	2015	South America	Brazil	0	0	0	Others
Timing of Migration and Breeding of the Lesser Elaenia (Elaenia chiriquensis) in a Neotropical Savanna	Birds	The Wilson Journal of Ornithology	2015	South America	Brazil	0	0	0	Others
Two new species of Cestoda (Cyclophyllidea: Dilepididae) from Ploceidae and Passeridae (Aves: Passeriformes) in Cote d' Ivoire	Birds	Revue Suisse de Zoologie	2015	African	Ivory Coast	0	0	0	Others
Minimizing the biodiversity impact of Neotropical oil palm development	Birds	Global Change Biology	2015	South America	Colombia	1	0	0	Change in land cover
Striped-tailed Yellow-finch nesting success in abandoned mining pits from central Brazilian cerrado	Birds	Brazilian Journal of Biology	2016	South America	Brazil	0	0	0	Others
Raptor declines in West Africa: comparisons between protected, buffer and cultivated areas	Birds	Oryx	2016	African	Burkina Faso	0	0	0	Others
Independent trophic behavior and breeding success of a resident flycatcher and a coexisting migratory congener	Birds	Austral Ecology	2016	South America	Brazil	0	0	0	Others
Occupancy and detectability modelling of vertebrates in northern Australia using multiple sampling methods	Birds	Plos One	2016	Oceania	Australia	1	0	0	Others
One hundred and thirty-five years of avifaunal surveys around Santarem, central Brazilian Amazon	Birds	Revista Brasileira de Ornitologia	2016	South America	Brazil	1	0	0	Others
A negative trade-off between current reproductive effort and reproductive success: an experiment with clutch-size in a tropical bird	Birds	Emu - Austral Ornithology	2016	South America	Brazil	0	0	0	Others
Land-use change promotes avian diversity at the expense of species with unique traits	Birds	Ecology and Evolution	2016	African	South Africa	1	1	0	Change in land cover
Seasonal variation in patch use in a tropical African environment	Birds	OIKOS	2016	African	Nigeria	0	0	0	Others
Dehydration risk is associated with reduced nest attendance and hatching success in a cooperatively breeding bird, the southern pied babbler Turdoides bicolor	Birds	Conservation Physiology	2016	African	South Africa	0	0	0	Others
Geographic and seasonal distribution of the Cock-tailed Tyrant (Alectrurus tricolor) inferred from niche modeling	Birds	Journal of Ornithology	2016	South America	South America	0	0	0	Others
Inconsistent effects of landscape heterogeneity and land-use on animal diversity in an agricultural mosaic: a multi-scale and multi-taxon investigation	Birds	Landscape Ecology	2016	African	Eswatini	1	0	0	Change in land cover
Birds, butterflies and flowers in the tropics are not more colourful than those at higher latitudes	Birds	Global Ecology and Biogeography	2016	Oceania	Australia	0	0	0	Others
The genetic effects of forest fragmentation on five species of Amazonian birds	Birds	Journal of Avian Biology	2016	South America	Bolivia	0	0	0	Change in land cover
A dead giveaway: Foraging vultures and other avian scavengers respond to auditory cues	Birds	Ecology and Evolution	2016	African	Tanzania	0	0	0	Others
The Northern Wheatear Oenanthe oenanthe in the Sahel of West Africa: distribution, seasonal variation in abundance and habitat associations	Birds	Ostrich	2016	African	Nigeria	0	0	0	Others
Home range and habitat use by Suiriri affinis and Suiriri islerorum (Aves : Tyrannidae) in the central Brazilian Cerrado	Birds	Studies on Neotropical Fauna and environment	2016	South America	Brazil	0	0	0	Others
Avian diversity and endemism in Namibia: patterns from the Southern African Bird Atlas Project	Birds	Biodiversity Conservation	2016	African	Namibia	1	0	0	Others
Comparative avian biodiversity of five mountains in northern Cameroon and Bioko	Birds	Ostrich	2016	African	Cameroon	1	0	0	Others
Predicting bird song from space	Birds	Evolutionary Applications	2016	African	Cameroon	0	0	0	Others
Morphological Analysis of Testis of the Guinea Fowl (Numida meleagris) Under Tropical Savannah Climate of India	Birds	International Journal of Morphology	2016	Asia	India	0	0	0	Others
Temporal Fluctuations in Raptor Abundances in Grasslands of Southeastern South America	Birds	Journal of Raptor Reseach	2016	South America	South America	0	0	0	Others
Selection of breeding habitat by the endangered Gouldian Finch (Erythrura gouldiae) at two spatial scales	Birds	Emu - Austral Ornithology	2016	Oceania	Australia	0	0	0	Others
Adaptive significance of the mega-billed form in the polymorphic black-bellied seedcracker Pyrenestes ostrinus	Birds	Ibis (international journal of avian science	2016	African	Cameroon	0	0	0	Others
Elephant (Loxodonta africana) impact on trees used by nesting vultures and raptors in South Africa	Birds	African Journal of Ecology	2017	African	South Africa	0	0	0	Animal interaction
Nesting biology of the Aplomado Falcon (Falco femoralis) at Parque Nacional das Emas, central Brazil	Birds	Revista Brasileira de Ornitologia	2017	South America	Brazil	0	0	0	Others
Fire management and aspects of the nesting biology of the Red-legged Seriema (Cariama cristata) in woodlands at Parque Nacional das Emas, central Cerrado	Birds	Revista Brasileira de Ornitologia	2017	South America	Brazil	0	0	0	Dynamics of fire
Patterns and correlates of bird migrations in sub-saharan Africa	Birds	Emu - Austral Ornithology	2017	African	NA	0	0	0	Others
On Bird Functional Diversity: Species Richness and Functional Differentiation Show Contrasting Responses to Rainfall and Vegetation Structure in an Arid Landscape	Birds	Ecosystems	2017	African	Namibia	1	1	0	Others
Patterns of contact call differentiation in the panmictic East African Abyssinian White-eye Zosterops abyssinicus (Aves: Passeriformes)	Birds	Ecology and Evolution	2017	African	Kenya	0	0	0	Others
Interspecific competition and conservation management of continuous subtropical woodlands	Birds	Wildlife Research	2017	Oceania	Australia	1	0	0	Dynamics of fire	Animal interaction
Breeding biology of White-rumped Tanagers in central Brazil	Birds	Journal of Field Ornithology	2017	South America	Brazil	0	0	0	Others
The avifauna of Virua National Park, Roraima, reveals megadiversity in northern Amazonia	Birds	Revista Brasileira de Ornitologia	2017	South America	Brazil	1	0	0	Others
Avian assemblages in native Acacia and alien Prosopis drainage line woodland in the Kalahari, South Africa	Birds	Journal of Arid Environments	2017	African	South Africa	1	0	0	Others
Burrowing Owls Athene cunicularia (Strigidae) respond with increased vigilance to calls of the Curl-crested Jay Cyanocorax cristatellus (Corvidae) in the Paraguayan Cerrado	Birds	Revista Brasileira de Ornitologia	2017	South America	Brazil	0	0	0	Others
Habitat Associations of Migrant and Resident Vultures in Central Venezuela	Birds	Journal of Avian Biology	2017	South America	Venezuela	0	0	0	Others
Sexual dimorphism in a cooperative breeding thraupid (white-banded tanager, neothraupis fasciata): the relevance of the black mask	Birds	Ornitologia Neotropical	2017	South America	Brazil	0	0	0	Others
Foraging Behavior of Kaempfer's Woodpecker (Celeus obrieni), a Bamboo Specialist: Comportamiento de Forrajeo de Celeus obrieni, un Especialista de Bambú	Birds	The Condor	2017	South America	Brazil	0	0	0	Others
Temperatures in Excess of Critical Thresholds Threaten Nestling Growth and Survival in a Rapidly-Warming Arid Savanna: A Study of Common Fiscals	Birds	Plos One	2017	African	South Africa	0	0	0	Others
Cost-efficient conservation for the white-banded tanager (Neothraupis fasciata) in the Cerrado, central Brazil	Birds	Biological Conservation	2017	South America	Brazil	0	0	0	Change in land cover
Vertebrates are poor umbrellas for invertebrates: cross-taxon congruence in an Australian tropical savanna	Birds	Ecosphere	2017	Oceania	Australia	1	0	0	Animal interaction
Assessing the use of forest islands by parrot species in a neotropical savanna	Birds	Avian Conservation and Ecology	2017	South America	Bolivia	0	0	0	Others
Body reserves in intra-African migrants	Birds	Journal of Ornithology	2017	African	Guinea	0	0	0	Others
Lowland panmixia versus highland disjunction: genetic and bioacoustic differentiation in two species of East African White-eye birds	Birds	Conservation Genetics	2018	African	Kenya	0	0	0	Others
Time-activity budget of greater rheas (Rhea americana, Aves) on a human-disturbed area: the role of habitat, time of the day, season and group size	Birds	Acta Ethologica	2018	South America	Brazil	0	0	0	Others
Species limits in the Tawny-crowned Pygmy-tyrant Euscarthmus meloryphus complex (Aves: Passeriformes: Tyrannidae)	Birds	Zootaxa	2018	South America	South America	0	0	0	Others
Bird vulnerability to climate and land use changes in the Brazilian Cerrado	Birds	Biological Conservation	2018	South America	Brazil	0	0	0	Climate change	Change in land cover
Geographic patterns and correlates of the decline of granivorous birds in northern Australia	Birds	Wildlife Research	2018	Oceania	Australia	0	0	0	Dynamics of fire	Change in land cover
Breeding and seasonal occurrence of the Orinoco Goose (Neochen jubata) in Brazil	Birds	Ornithology Research	2018	South America	Brazil	0	0	0	Others
Habitat selection of the Black-shouldered Kite Elanus caeruleus in agroecosystems of Swaziland	Birds	Ostrich	2018	African	Eswatini	0	0	0	Others
Nesting biology of the Yellow-faced Parrot (Alipiopsitta xanthops), a species without nest-site fidelity: an indication of high cavity availability?	Birds	Emu - Austral Ornithology	2018	South America	Brazil	0	0	0	Others
Testing the effects of a century of fires: Requirements for post-fire succession predict the distribution of threatened bird species	Birds	Diversity and Distributions	2018	Oceania	Australia	0	0	0	Dynamics of fire
Nest temperature fluctuations in a cavity nester, the southern ground-hornbill	Birds	Journal of Thermal Biology	2018	African	South Africa	0	0	0	Others
Environmental and hormonal correlates of immune activity in a cooperatively breeding tropical bird	Birds	General and Comparative Endocrinology	2018	African	Kenya	0	0	0	Others
Reproductive biology of the Gray-crowned Yellowthroat (Geothlypis poliocephala palpebralis) in central Belize	Birds	Ornitologia Neotropical	2018	Central America	Belize	0	0	0	Others
Garden Warbler Sylvia borin migration in sub‐Saharan West Africa: phenology and body mass changes	Birds	Ibis (international journal of avian science	2018	African	Multiple African countries	0	0	0	Others
Breeding behaviour and diet of the Crowned Eagle Stephanoaetus coronatus in western Tanzania	Birds	Ostrich	2018	African	Tanzania	0	0	0	Others
Aspects of the breeding biology of the Chinspot Batis Batis molitor in Acacia savanna in Swaziland	Birds	Ostrich	2018	African	Eswatini	0	0	0	Others
Incorporating anthropogenic threats into evaluations of regional biodiversity and prioritisation of conservation areas in the Limpopo Province, South Africa	Birds	Biological Conservation	2018	African	South Africa	0	0	0	Change in land cover
Fine-scale habitat use during the non-breeding season suggests that winter habitat does not limit breeding populations of a declining long-distance Palearctic migrant	Birds	Journal of Avian Biology	2018	African	Guinea	0	0	0	Others
Animal taxa contrast in their scale-dependent responses to land use change in rural Africa	Birds	Plos One	2018	African	South Africa	1	0	0	Change in land cover
Testing alternative mechanisms of evolutionary divergence in an African rain forest passerine bird	Birds	Journal of Evolutionary Biology	2019	African	Guinea	0	0	0	Others
Raptor communities in French Guiana: Distribution, habitat selection, and conservation	Birds	Journal of Raptor Reseach	2019	South America	French Guiana	1	0	0	Others
Breeding of the Rufous-thighed Hawk (Accipiter erythronemius) in Argentina and Brazil	Birds	Ornitologia Neotropical	2019	South America	South America	0	0	0	Others
Birds of the Lobeke Faunal Reserve, Cameroon, and its regional importance for conservation	Birds	Bird Conservation International	2019	African	Cameroon	1	0	0	Others
Nest-site selection by Blue-black Grassquits in a Neotropical savanna: do choices influence nest success?	Birds	Journal of Field Ornithology	2019	South America	Brazil	0	0	0	Others
Seasonal variation in the foraging ecology of the Wood Stork in the southern llanos of Venezuela	Birds	The Condor	2019	African	Venezuela	0	0	0	Others
Exploring relationships between native vertebrate biodiversity and grazing land condition	Birds	The Rangeland journal	2019	Oceania	Australia	1	0	0	Change in land cover
A practical approach to measuring the biodiversity impacts of land conversion	Birds	Methods in Ecollogy and Evolution	2019	South America	Brazil	0	0	0	Change in land cover
An assessment of tree availability as a possible cause of population declines in scavenging raptors	Birds	Journal of Avian Biology	2019	African	Kenya	0	0	0	Others
Marabou Stork Leptoptilos crumenifer breeding in the great landscape of Gorongosa, Mozambique	Birds	Ostrich	2019	African	Mozambique	0	0	0	Others
Richness, composition and detectability of Psittacidae (Aves) in three palm swamps of the Cerrado sensu lato in central Brazil	Birds	Revista Chilena de Historia Natural	2019	South America	Brazil	1	0	0	Others
Nest-site utilisation and niche overlap in two sympatric, cavity-nesting finches	Birds	Emu - Austral Ornithology	2019	Oceania	Australia	0	0	0	Others
The annual cycle of Columbina, ground-doves in seasonal savannas of Venezuela	Birds	Journal of Field Ornithology	2019	South America	venezuela	0	0	0	Others
Rapid plastic breeding response to rain matches peak prey abundance in a tropical savanna bird	Birds	Journal of Animal Ecology	2019	Oceania	Australia	0	0	0	Others
Relationships of the New Guinean subspecies, Gymnorhina tibicen papuana, of the Australian Magpie: an assessment from DNA sequence data	Birds	Emu - Austral Ornithology	2019	Oceania	Multiple Oceania countries	0	0	0	Others
The effects of grazing and fire on vegetation and the vertebrate assemblage in a tropical savanna woodland in north-eastern Australia	Birds	Journal of Tropical Ecology	2007	Oceania	Australia	1	0	0	Dynamics of fire
Effects of sociality on short-distance, female-biased dispersal in tropical wrens	Birds	Journal of Animal Ecology	2019	South America	Venezuela	0	0	0	Others
Trends in savannah waterbirds: protected area effect and influence of global threats on differing guilds	Birds	Ostrich	2019	African	Zimbabwe	0	0	0	Change in land cover
Numbers, body mass and fat scores of three Palearctic migrants at a constant effort mist netting site in Ivory Coast, West Africa	Birds	Ardea	2019	African	Ivory Coast	0	0	0	Others
The evolution of contact calls in isolated and overlapping populations of two white-eye congeners in East Africa (Aves, Zosterops)	Birds	BMC Evolutionary Biology	2019	African	Kenya	0	0	0	Others
Effects of roads on the vertebrates diversity of the Indigenous Territory Paresi and its surrounding	Birds	Brazilian Journal of Biology	2019	South America	Brazil	0	0	0	Roadkill
Toco Toucan feeding ecology and local abundance in a habitat mosaic in the Brazilian cerrado	Birds	Ornitologia Neotropical	2019	South America	Brazil	0	0	0	Others
Relationship between breeding and wintering ranges in Palaearctic-African migrants	Birds	Ibis (international journal of avian science	2020	African	Multiple African countries	0	0	0	Others
Winter Songs Reveal Geographic Origin of Three Migratory Seedeaters (Sporophila SPP.) in Southern Neotropical Grasslands	Birds	The Wilson Journal of Ornithology	2020	South America	South America	0	0	0	Others
A non-hermit hummingbird as main pollinator for ornithophilous plants in two isolated forest fragments of the Cerrados	Birds	Plant Systematics and Evolution	2020	South America	Brazil	0	0	0	Others
Floral resources and hummingbirds on an island of flooded forest in Central Brazil	Birds	Flora-Morphology, Distribution, Functional Ecology of Plants	2020	South America	Brazil	0	0	0	Others
Breeding biology of the Stripe-tailed Yellow-finch (Sicalis citrina) in Central Brazilian cerrado	Birds	Ornitologia Neotropical	2020	South America	Brazil	0	0	0	Others
Extra pair paternity uncommon in the cooperatively breeding bicolored wren	Birds	Behavioral Ecology and Sociobiology	2020	South America	Venezuela	0	0	0	Others
Rural Wage-Earners' Attitudes Towards Diverse Wildlife Groups Differ Between Tropical Ecoregions: Implications for Forest and Savanna Conservation in the Brazilian Amazon	Birds	Tropical Conservation Science	2020	South America	Brazil	1	0	0	Others
Estimating site occupancy and detectability of the threatened partridge pigeon (Geophaps smithii) using camera traps	Birds	Austral Ecology	2020	Oceania	Australia	0	0	0	Dynamics of fire	Animal interaction
Frugivorous birds influence the spatial organization of tropical forests through the generation of seedling recruitment foci under zoochoric trees	Birds	Acta Oecologica	2020	African	Congo	0	0	0	Others
The short-term effects of an extensive and high-intensity fire on vertebrates in the tropical savannas of the central Kimberley, northern Australia	Birds	Wildlife Research	2020	Oceania	Australia	1	0	0	Dynamics of fire
Evolutionary exposition from plumage pattern in African Accipiter	Birds	Ostrich	2020	African	Tanzania	0	0	0	Others
Reproductive biology and territoriality of the Wedge-tailed Grass-finch (Emberizoides herbicola)(Aves: Passeriformes)	Birds	Biocience Journal	2020	South America	Brazil	0	0	0	Others
Biogeographical zonation of African hornbills and their biotic and geographic characterisations	Birds	Ostrich	2020	African	Multiple African countries	0	0	0	Others
Uncovering the vertebrate scavenger guild composition and functioning in the Cerrado biodiversity hotspot	Birds	Biotropica	2020	South America	Brazil	1	0	0	Others
Effects of light and prey availability on nocturnal, lunar and seasonal activity of tropical nightjars	Birds	Oikos	2020	African	Ivory Coast	0	0	0	Others
Genetic structure and diversity in Neochen jubata (Aves: Anatidae) from the Araguaia River, GO, Brazil	Birds	Biota Neotropica	2020	South America	Brazil	0	0	0	Others
Genomic vulnerability and socio-economic threats under climate change in an African rainforest bird	Birds	Evolutionary applications	2021	African	Cameroon	0	0	0	Climate change
Ostrich population densities and temporal dynamics in coupled social-ecological systems: Suitable indicators for the ecological effectiveness of protected areas?	Birds	Ecological indicators	2021	African	Tanzania	0	0	0	Change in land cover
Nesting ecology and parental care of the Sabota Lark (Calendulauda sabota) in a savanna landscape in South Africa	Birds	The Wilson Journal of Ornithology	2021	African	South Africa	0	0	0	Others
Hummingbird-plant networks in rupestrian fields and riparian forests in altitudinal areas of the Serra da Canastra National Park, Minas Gerais, Brazil	Birds	Biota Neotropica	2021	South America	Brazil	0	0	0	Others
Fire management and the nesting of Athene cunicularia (Ayes, Strigidae) in grasslands in central Cerrado, Brazil	Birds	Biota Neotropica	2021	South America	Brazil	0	0	0	Dynamics of fire
Interspecific Aggression for Nest Sites: Model Experiments with Long-Tailed Finches (Poephila acuticauda) and Endangered Gouldian Finches (Erythrura gouldiae)	Birds	AUK - Ornithology Advances	2021	Oceania	Australia	0	0	0	Others
The role of breeding range, diet, mobility and body size in associations of raptor communities and land-use in a West African savanna	Birds	Biological Conservation	2021	African	Cameroon	1	0	0	Change in land cover
Large mammal declines and the incipient loss of mammal-bird mutualisms in an African savanna ecosystem	Birds	Plos One	2021	African	Tanzania	0	0	0	Animal interaction
Evolution of Dendrocolaptes platyrostris (Aves: Furnariidae) between the South American open vegetation corridor and the Atlantic forest	Birds	Biological journal of the linnean society	2021	African	Brazil	0	0	0	Others
No apparent gain from continuing migration for more than 3000 kilometres: willow warblers breeding in Denmark winter across the entire northern Savannah as revealed by geolocators	Birds	Movement Ecology	2021	African	Multiple african countries	0	0	0	Others
Aberrantly plumaged orioles from the Trans-Fly savannas of New Guinea and their ecological and evolutionary significance	Birds	Emu - Ornitologia Austral	2021	Oceania	Papua New Guinea	0	0	0	Others
Acacia, cattle and migratory birds in southeastern Mexico	Birds	Biological Conservation	2021	North America	Mexico	0	0	0	Others
Controlling trapping, overgrazing and invasive vegetation is key to saving Java's last population of the Black-winged Myna	Birds	Ornithological Applications	2021	Asia	Indonesia	1	0	0	Change in land cover
Differences in crop bacterial community structure between hoatzins from different geographical locations	Birds	Research in Microbiology	2021	South America	Venezuela	0	0	0	Others
Distribution, habitat and behavior of grasshopper sparrows, Ammodramus savannarum (Passeriformes : Emberizidae) in northeastern Nicaragua	Birds	Revista de biología tropical	2021	Central America	Nicaragua	0	0	0	Others
Do acoustic indices reflect the characteristics of bird communities in the savannas of Central Brazil?	Birds	Landscape and Urban Planning	2017	South America	Brazil	1	0	0	Change in land cover
Identification of Host Blood Meals of Mosquitoes (Diptera: Culicidae) Collected at the Aripo Savannas Scientific Reserve in Trinidad, West Indies	Birds	Journal of medical entomology	2019	Central America	Trinidad and Tobago	0	0	0	Others
Large trees, fertile islands, and birds in arid savanna	Birds	Journal of Arid Environments	1999	African	South Africa and Botswana	0	0	0	Others
Patterns of butterfly, bird and tree diversity in the Western Ghats	Birds	Current Science	1999	Asia	India	1	0	0	Others
Restoration of gallery forest patches improves recruitment of motacu palms (Attalea princeps) while diversifying and increasing wildlife populations	Birds	Plos One	2021	South America	Bolivia	1	0	0	Change in land cover
Vertebrate Predation and Tool-Aided Capture of Prey by Savannah Wild Capuchin Monkeys (Sapajus libidinosus)	Birds	International Journal of Primatology	2023	South America	Brazil	0	0	0	Animal interaction
Reduction in avian diversity due to exotic tree plantations on the native savannas of Pune City, India	Birds	Tropical ecology	2021	Asia	India	1	0	0	Change in land cover
Birds of lowland pine savanna of northeastern Nicaragua	Birds	Condor	1972	Central America	Nicaragua	1	0	0	Others
New subspecies of birds from lowland pine savanna of northeastern nicaragua	Birds	AUK - Ornithology Advances	1965	Central America	Nicaragua	0	0	0	Others
Avifauna of the Sipaliwini Savanna (Suriname) with Insights into Its Biogeographic Affinities	Birds	Bulletin of the peabody museum of natural history	2010	South America	Suriname	1	0	0	Others
Avian frugivory in Miconia (Melastomataceae): contrasting fruiting times promote habitat complementarity between savanna and palm swamp	Birds	Journal of Tropical Ecology	2013	South America	Brazil	1	0	0	Others
Effects of fire regime on the bird community in an Amazonian savanna	Birds	Biodiversity Conservation	2023	South America	Brazil	1	0	0	Dynamics of fire
Landscape composition drives winter bird assemblages in agriculture-savanna mosaics of western India	Birds	Ecological Applications	2025	Asia	India	1	0	0	Change in land cover
Savannah trees attract more migratory bird species than residents, but why?	Birds	Ardea	2023	African	Sahel region	0	0	0	Others
Birds and bush fires in African savannahs	Birds	Ardea	2023	African	Sahel region	0	0	0	Dynamics of fire
Human infrastructure, surface water and tree cover are important drivers of bird diversity across a savanna protected area-mosaic landscape	Birds	Landscape Ecology	2023	African	South Africa	1	1	1	Change in land cover
Implications of pasture improvement for bird conservation in the high plains of the Colombian Llanos	Birds	Avian Conservation and Ecology	2024	South America	Colombia	1	0	0	Change in land cover
Effects on birds of the conversion of savannah to farmland in the Sahel: habitats are lost, but not everywhere and not for all species	Birds	Ardea	2023	African	Sahel region	0	0	0	Change in land cover
Effects of Acacia mangium plantations on the taxonomic, functional, and phylogenetic diversity of birds in the savannas of northern Brazilian Amazon	Birds	Studies on Neotropical Fauna and environment	2025	South America	Brazil	1	1	1	Animal interaction
Bird communities across different levels of human settlement: A comparative analysis from two northern Amazonian ecoregions	Birds	Science of the total enviroment	2023	South America	Guyana	1	0	0	Change in land cover
The impact of a massive wildfire event on avian species richness and abundance in an arid African savanna ecosystem	Birds	Journal of Arid Environments	2023	African	South Africa	1	0	0	Dynamics of fire
A comparative phylogenomic analysis of birds reveals heterogeneous differentiation processes among Neotropical savannas	Birds	Molecular Ecology	2022	South America	Brazil	0	0	0	Others
Vegetation management shapes arthropod and bird communities in an African savanna	Birds	Ecology and Evolution	2023	African	South Africa	1	0	0	Change in land cover
Habitat Selection of Three Neotropical Grassland Birds Is Dependent on Vegetation Structure and Resources	Birds	Diversity-basel	2024	South America	Bolivia	0	0	0	Others
Symbiotic acacia ants drive nesting behavior by birds in an African savanna	Birds	Biotropica	2023	African	Kenya	0	0	0	Others
Interactions between land use, taxonomic group and aspects and levels of diversity in a Brazilian savanna: Implications for the use of bioindicators	Birds	Journal of Applied Ecology	2022	South America	Brazil	1	1	0	Change in land cover
Mutualistic interaction between yellow-headed caracara and lowland tapir in a native savanna landscape in eastern Colombia	Birds	Ornithology Research	2025	South America	Colombia	0	0	0	Others
Shrub-dwelling birds in the Sahel forage less often on the ground in grazed areas	Birds	Ardea	2023	African	Sahel region	0	0	0	Others
Tree seed dispersal modes affect forest resilience along savanna-forest boundaries
Mapping tree canopy thermal refugia for birds using biophysical models and LiDAR	Birds	International journal of biometeorology	2024	African	South Africa	0	0	0	Others
Woody plant encroachment drives population declines in 20% of common open ecosystem bird species	Birds	Global Change Biology	2024	African	South Africa, Lesotho, and Swaziland	0	0	0	Alien invasive
Global impacts of fire regimes on wildland bird diversity	Birds	Fire ecology	2024	Multiple continents	Multiple countries of the globe	1	0	0	Dynamics of fire
Effects of Vegetation on Bird Communities and Bird-Plant Interactions in Urban Green Areas of Riparian Forests in Brazil That Have Undergone Ecological Restoration	Birds	Ardea	2023	South America	Brazil	1	0	0	Others
The Gap of Chad, a dearth of migratory birds in the central Sahel	Birds	Ardea	2023	African	Chad	0	0	0	Others
Distinct taxonomic practices impact patterns of bird endemism in the South American Cerrado savannas	Birds	Zoological journal of the linnean society	2024	South America	Brazil	0	0	0	Others
A comparison of the sampling effectiveness of acoustic recorder, camera trap and point count methods in sampling nocturnal birds in Afrotropical landscapes	Birds	Ecology and Evolution	2024	African	Nigeria	1	0	0	Others
Seasonal drivers of mixed-species flocks from tropical savannas: insights from the Pantanal wetland	Birds	Journal of Field Ornithology	2023	South America	Brazil	1	0	0	Others
Speciation in savanna birds in South America: The case of the Least Nighthawk Chordeiles pusillus (Aves: Caprimulgidae) in and out of the Amazon	Birds	Molecular phylogenetics and evolution	2024	South America	Brazil	0	0	0	Others
Downstream ecological consequences of livestock grazing in the Sahel: a space-for-time analysis of the relations between livestock and birds	Birds	Ardea	2023	African	Mauritania, Ethiopia	0	0	0	Others
Prevalence and richness of malaria and malaria-like parasites in wild birds from different biomes in South America	Birds	Peerj	2022	South America	Venezuela, Brazil	0	0	0	Others
Utilisation of Anthropogenic Landscapes by Bird Communities in West African Drylands	Birds	African Journal of Ecology	2024	African	Nigeria	1	0	0	Change in land cover
Bird Community Traits in Recently Burned and Unburned Parts of the Northeastern Pantanal, Brazil: A Preliminary Approach	Birds	Sustainability	2024	South America	Brazil	1	0	0	Dynamics of fire
Biogeography and evolution of the Cerrado endemic avifauna	Birds	Journal of Biogeography	2024	South America	Brazil	0	0	0	Others
Low-and high-intensity fire in the riparian savanna: Demographic impacts in an avian model species and implications for ecological fire management	Birds	Journal of Applied Ecology	2023	Oceania	Australia	0	0	0	Dynamics of fire
The threatened Gouldian finch preferentially forages in prescribed burnt savannas	Birds	International Journal of Wildland Fire	2023	Oceania	Australia	0	0	0	Dynamics of fire
A Broad Wildlife Survey of Influenza A Virus in the Orinoco Flooded Savannas from Colombia: New Reports and Perspectives	Birds	Animals	2025	South America	Colombia	0	0	0	Others
Use of bird vulnerability for national park prioritisation across ecozones in Ghana	Birds	Avian biology reserch	2025	African	Ghana	1	0	0	Others
Status and density of the threatened Kori Bustard Ardeotis kori in a woodland savanna	Birds	Ostrich	2023	African	Nambibia	0	0	0	Others
Dispersal, Isolation and Local Adaptation Promote Speciation in South American Savannas as Indicated by a Phylogenomic Analysis of a Passerine	Birds	Molecular ecology	2025	South America	Venezuela, Brazil, Guyana, Bolivia	0	0	0	Others
Local resource availability drives habitat use by a threatened avian granivore in savanna woodlands	Birds	Plos One	2024	Oceania	Australia	0	0	0	Others
Movements and habitat use of painted button-quail, Turnix varius, in tropical savanna of northern Queensland	Birds	Australian Journal of Zoology	2024	Oceania	Australia	0	0	0	Others
Assessing disease risk perceptions of wild meat in savanna borderland settlements in Kenya and Tanzania	Birds	Frontiers in Ecology and Evolution	2023	African	Tanzania, Kenya	0	0	0	Others
Equivalence of citizen science and scientific data for modelling species distribution of birds from a tropical savanna	Birds	Austral Ecology	2023	South America	Brazil	0	0	0	Others
Birds' co-occurrence is mediated by diet, habitat type, and anthropogenic disturbances in Ghana's Central Region	Birds	Avian research	2025	African	Ghana	0	0	0	Others
Annotated checklist of birds from Triangulo Mineiro and Alto Paranaiba in southeastern Brazil	Birds	Check list	2023	South America	Brazil	1	0	0	Others
All savanna islands of fertility are not equal: colonial birds influence soil nutrient stoichiometries with consequences for tree seedling growth	Birds	Plant ecology	2023	African	South Africa	0	0	0	Others
Living together, feeding apart: the comparative foraging ecology of two African flycatcher species	Birds	Ostrich	2024	African	South Africa	0	0	0	Others
Foraging behaviour of an omnivorous bird varies in mixed-species groups	Birds	Ethology ecology and evolution	2022	South America	Brazil	0	0	0	Others
Gut-passage time and the role of the Greater Rhea (Rhea americana) influencing seed dispersal and predation in Neotropical grasslands and savannas	Birds	Meu-austral ornithology	2025	South America	Brazil	0	0	0	Others
Introduction and invasion of common myna (Acridotheres tristis) in Kruger National Park, South Africa: still time for action?	Birds	Biological Invasions	2022	African	South Africa	0	0	0	Alien invasive
Positive feedbacks between savanna tree size and the nutritional characteristics of "Islands of fertility" are amplified by sociable weaver colonies	Birds	Jounarl of arid environments	2022	African	South Africa	0	0	0	Others
Molecular detection of Leucocytozoon in red-legged seriemas (Cariama cristata), a non-migratory bird species in the Brazilian Cerrado	Birds	Veterinary parasitology studies and reports	2022	South America	Brazil	0	0	0	Others
Bird species occupancy trends in Southeast Mexico over 1900-2020: Accounting for sighting record absences	Birds	Journal of animal ecology	2022	North America	Mexico	0	0	0	Change in land cover
Associations between urbanization and avian communities in the Afrotropics: Evidence from taxonomic, functional and phylogenetic diversity	Birds	Global Ecology and Conservation	2024	African	Nigeria	1	1	1	Change in land cover
How do birds use fire? Differences in the interactions of hawks, vultures, and other species with wildfires	Birds	Meu-austral ornithology	2025	South America	Brazil	0	0	0	Others
Drivers of intraspecific variation in seed dispersal can differ across two species of fleshy-fruited savanna plants	Birds	Biotropica	2024	Asia	India	0	0	0	Others
Global patterns and gaps in the study of terrestrial birds and mammals' use of freshwater sources: a mapping review	Birds	Wildlife Research	2025	Multiple continents	Multiple countries of the globe	0	0	0	Others
Bird richness and Ecosystems Services across an urban to natural gradient in south-eastern Brazil: implications for landscape planning and future scenarios	Birds	One ecosystem	2024	South America	Brazil	1	0	0	Change in land cover
Nest box placement influences occupancy by Yellow-headed (Amazona oratrix) and White-fronted (Amazona albifrons) Parrots in the pine savannas of Belize	Birds	Avian Conservation and Ecology	2022	Central America	Belize	0	0	0	Others
Remotely sensed spectral indicators of bird taxonomic, functional and phylogenetic diversity across Afrotropical urban and non-urban habitats	Birds	Ecological indicators	2025	African	Nigeria	1	1	1	Others
Defining priority areas for conservation based on multispecies functional connectivity	Birds	Biological Conservation	2024	South America	Brazil	1	0	0	Change in land cover
African savanna raptors show evidence of widespread population collapse and a growing dependence on protected areas	Birds	Nature ecology and evolution	2024	African	Multiple Countries Africa	0	0	0	Others
The Effect of Rainfall on the Population Densities and Community Structure of Birds in an Urbanized Zambezi Riparian Forest	Birds	Diversity-basel	2023	African	Nambibia	1	0	0	Change in land cover
Effects of fire history on animal communities: a systematic review	Birds	Ecological processes	2022	Multiple continents	Multiple countries of the globe	1	0	0	Dynamics of fire
Genotypic and phenotypic characterisation of three local chicken ecotypes of Ghana based on principal component analysis and body measurements	Birds	Plos One	2024	African	Ghana	0	0	0	Others
Genetic and morphological variation of Woodland Kingfisher Halcyon senegalensis reveals cryptic mitochondrial lineages and patterns of mitochondrial–nuclear discordance	Birds	Ostrich	2022	African	Uganda, Ghana, South africa	0	0	0	Others
Crash Course in Conservation: Predicting and Mitigating Wildlife-Vehicle Collisions in a Savannah Area	Birds	African Journal of Ecology	2025	African	Zimbabwe	0	0	0	Others
Habitat selection by an extraordinary savannah raptor: environmental factors driving abundance of the Secretarybird Sagittarius serpentarius in the Serengeti National Park (Tanzania)	Birds	Bird study	2025	African	Tanzania	1	0	0	Others
The effect of fire on the structure of animal metacommunities in a Cerrado landscape: A 10-year survey of anurans, birds and moth assemblages	Birds	Journal for nature conservation	2025	South America	Brazil	1	0	0	Dynamics of fire
TEMPORAL DYNAMICS IN PANTANAL HUMMINGBIRD ASSEMBLAGES IS TRIGGERED BY FLOOD PULSE	Birds	Ornitologia Neotropical	2023	South America	Brazil	0	0	0	Others
Qualitative mutant traits within the indigenous chicken population in selected ecological zones of Ghana	Birds	Scientific african	2023	African	Ghana	0	0	0	Others
Uncovering extensive populations of the 'threatened' Black Crowned Cranes in Gambella, Ethiopia	Birds	Global Ecology and Conservation	2024	African	Ethiopia	0	0	0	Others
Living on the Forest Edge: Flexible Habitat Use in Sedentary Pied Flycatchers Ficedula Hypoleuca during the Non-Breeding Season	Birds	Ardea	2023	African	Ivory Coast	0	0	0	Others
Aspects of the nonbreeding ecology of the Tree Pipit Anthus trivialis in and around Amurum Forest Reserve, Jos Plateau, Nigeria	Birds	Ostrich	2022	African	Nigeria	0	0	0	Others
Spatio-temporal integrated Bayesian species distribution models reveal lack of broad relationships between traits and range shifts	Birds	Global Ecology and Biogeography	2024	African	Tanzania	0	0	0	Others
HAEMOSPORIDIAN PARASITES IN Antilophia galeata (AVES: PIPRIDAE) IN A CERRADO FOREST FRAGMENT	Birds	Bioscience journal	2023	South America	Brazil	0	0	0	Others
Nest density, egg conspicuity, vegetation structure and seasonality affect artificial nest predation in the Brazilian Cerrado	Birds	Journal of Tropical Ecology	2022	South America	Brazil	0	0	0	Others
Recent distribution and population trends for Secretarybirds Sagittarius serpentarius in South Africa, Lesotho, and Eswatini from citizen science data	Birds	Bird Conservation International	2024	African	Lesotho, Eswatini, South africa	0	0	0	Others
Will Brazilian City Dwellers Actively Engage in Urban Conservation? A Case Study with the Charismatic Neotropical Blue-and-Yellow Macaw (Ara ararauna)	Birds	Birds	2022	South America	Brazil	0	0	0	Others
Response of three local chicken ecotypes of Ghana to lentogenic and velogenic Newcastle disease virus challenge	Birds	Tropical animal health and production	2022	African	Ghana	0	0	0	Others
Frugivory and seed dispersal in the Cerrado: Network structure and defaunation effects	Birds	Biotropica	2023	South America	Brazil	0	0	0	Others
A comparative study of population structure and genetic diversity of commercial and indigenous chickens from different agro-ecological zones in Ghana using SilicoDArT and SNP markers	Birds	Gene	2024	African	Guinea	0	0	0	Others
Multivariate characterisation of morpho-biometric traits of indigenous helmeted Guinea fowl (Numida meleagris) in Nigeria	Birds	Plos One	2022	African	Nigeria	0	0	0	Others
Abundance and Breeding Ecology of Critically Endangered Vultures in Mole National Park, Ghana	Birds	Journal of Raptor Reseach	2023	African	Ghana	1	0	0	Others
The spatial, climatic and temporal factors influencing roadkill change according to the taxonomic level	Birds	Journal of Environmental Management	2023	South America	Brazil	0	0	0	Change in land cover
The influence of landscape and road characteristics on the roadkills in Cerrado	Birds	Studies on Neotropical Fauna and environment	2025	South America	Brazil	0	0	0	Change in land cover
Floristic composition, pollination and seed-dispersal systems in a target cerrado conservation area	Birds	Biota Neotropica	2022	South America	Brazil	0	0	0	Others
Conserving low-intensity farming is key to halting the declines of migratory passerines in their tropical wintering grounds	Birds	Animal Conservation	2024	African	Togo, Benin and Burkina-Faso, Ghana	1	0	0	Change in land cover
Breeding Diet of the Australian Red Goshawk and its Implications for Understanding the Species' Trophic Niche and Decline	Birds	Journal of Raptor Reseach	2024	Oceania	Australia	0	0	0	Others
Differences in Wildlife Roadkill Related to Landscape Fragmentation in Central Brazil	Birds	Anais da Academia Brasileira de Ciências	2022	South America	Brazil	0	0	0	Change in land cover
The influence of proximity with riparian forests and the distance from urban areas on roadkills of vertebrates in a fragmented Brazilian savanna area	Birds	Austral Ecology	2024	South America	Brazil	0	0	0	Change in land cover
Spatial prioritization for the conservation of terrestrial vertebrate genera in the Neotropics	Birds	Biodiversity Conservation	2023	South America	Multiple countries of the South America	0	0	0	Others
Broad-scale genetic assessment of Southern Ground-Hornbills (Bucorvus leadbeateri) to inform population management	Birds	Global Ecology and Conservation	2024	African	Kenya, Democratic Republic of Congo, Tanzania, Angola, Zambia , Zimbabwe, Botswana (n=3), Mozambique (n=2), Namibia (n=6), and South Africa	0	0	0	Others
Phenotypic characterization and analysis of genetic diversity between commercial crossbred and indigenous chickens from three different agro-ecological zones using DArT-Seq technology	Birds	Plos One	2024	African	Guinea, Ghana	0	0	0	Others
Woody plant encroachment drives the decline of a grassland bird: The fate of golden-shouldered parrot (Psephotellus chrysopterygius) nests	Birds	Plos One	2025	Oceania	Australia	0	0	0	Alien invasive
Survey of West Nile virus infection in wildlife species in the Orinoquia region of Colombia	Birds	Frontiers in Ecology and Evolution	2025	South America	Colombia	0	0	0	Others
Phylogenetic analysis of the Blue-eyed Ground Dove (Columbina cyanopis) based on mitochondrial DNA sequences: revalidating the genus Oxypelia	Birds	Journal of Ornithology	2025	South America	Brazil	0	0	0	Others
In search of generality: Revised distribution data and regionalization of Cerrado endemic tetrapods	Birds	Journal of Biogeography	2023	South America	Brazil	0	0	0	Others
Whole genomes show contrasting trends of population size changes and genomic diversity for an Amazonian endemic passerine over the late quaternary	Birds	Ecology and Evolution	2024	South America	Brazil	0	0	0	Others
Ethnozoological uses of wild animals among the Iraqw in Northern Tanzania	Birds	Tropical zoology	2023	African	Tanzania	1	0	0	Others
Predator becomes prey: Martial eagle predation of lion cubs in the greater Mara region, Kenya	Birds	Ecology and Evolution	2024	African	Kenya	0	0	0	Others
Diversity and abundance of vultures in relation to seasonality, age, and habitat types in Mole National Park, Ghana	Birds	Bird Conservation International	2024	African	Ghana	1	0	0	Others
The Black-winged Monarch (Monarcha frater): Geographic variation, taxonomy, a "new" population, and an enduring mystery in migration	Birds	Avian research	2023	Oceania	Papua New Guinea	0	0	0	Others
The road to recovery: conservation management for the Critically Endangered Bali myna shows signs of success	Birds	Oryx	2024	Asia	Indonesia	0	0	0	Others
Description of the nest, eggs, and nestling growth of the endangered moustached woodcreeper Xiphocolaptes falcirostris	Birds	Ornithology Research	2022	South America	Brazil	0	0	0	Others
A long-term study indicates that tree clearance negatively affects fledgling recruitment to the Blue-fronted Amazon (Amazona aestiva) population	Birds	Plos One	2022	South America	Brazil	0	0	0	Others
Taita Falcon Stronghold Discovered: Population Estimates Based on a Survey of Niassa Special Reserve in Northern Mozambique	Birds	Journal of Raptor Reseach	2025	African	Mozambique	0	0	0	Others
Open-access Breeding biology of Hooded Gnateater Conopophaga roberti Hellmayr, 1905 (Aves: Conopophagidae)	Birds	Biota Neotropica	2022	South America	Brazil	0	0	0	Others
Breeding biology of swallow-tailed hummingbird (Eupetomena macroura) based on citizen science data	Birds	Ornithology Research	2022	South America	Brazil	0	0	0	Others
As human societies urbanize, so does ecology; taxonomic, geographic, and other research trends in urban vertebrate ecology	Birds	Ecology and Evolution	2024	Multiple continents	Multiple countries of the globe	0	0	0	Others

## Sheet: Amphybians
Title article	Taxonomic_group	Paper	Year_publication	Continent	Country	Diversity_taxonomic	Diversity_functional	Diversity_phylogenetic	Search_area	Search_area_2	parametro	médiaN	tamanho amostral	desvio padrao	média	tamanho amostral	desvio padrao
Regulation of body water balance in reedfrogs (superspecies Hyperolius viridiflavus and Hyperolius marmoratus: Amphibia, Anura, Hyperoliidae) living in unpredictably varying Savannah environments	Amphibians	Comparative biochemistry and physiology a-molecular & integrative physiology	1997	African	Mosambique	0	0	0	Others		riqueza
Predation as the key factor structuring tadpole assemblages in a savanna area in Central Amazonia	Amphibians	Copeia	1999	South America	Brazil	1	0	0	Others
Distribution patterns of vertebrates in relation to an extensive rainfall gradient and variation in soil texture in the tropical savannas of the Northern Territory, Australia	Amphibians	Journal of tropical ecology	1999	Oceania	Australia	1	0	0	Others
Alternative life cycle strategies in the West African reed frog Hyperolius nitidulus: the answer to an unpredictable environment?	Amphibians	Oecologia	2002	African	Ivory Coast	0	0	0	Others
Dermaseptins from Phyllomedusa oreades and Phyllomedusa distincta - Anti-Trypanosoma cruzi activity without cytotoxicity to mammalian cells	Amphibians	Journal of biological chemistry	2002	South America	Brazil	0	0	0	Others
Helminth parasites of anurans from the savannah-mosaic zone of south-western Nigeria	Amphibians	Acta parasitologica	2003	African	Nigeria	0	0	0	Others
Miombo woodland termite mounds: resource islands for small vertebrates?	Amphibians	Journal of zoology	2003	African	Zimbabwean	1	0	0	Others
The influence of climate on the distribution of monogeneans of anurans in Nigeria	Amphibians	Journal of helminthology	2004	African	Nigeria	0	0	0	Others
A conservation assessment of amphibians in the Foret Classee du Pic de Fon, Simandou Range, southeastern Republic of Guinea, with the description of a new Amnirana species (Amphibia Anura Ranidae)	Amphibians	Tropical zoology	2004	African	Guinea	1	0	0	Others
Demographic dynamics of the afro-tropical pig-nosed frog, Hemisus marmoratus: effects of climate and predation on survival and recruitment	Amphibians	Oecologia	2004	African	Ivory Coast	0	0	0	Others
Patterns and fitness consequences of intraclutch variation in egg provisioning in tropical Australian frogs	Amphibians	Oecologia	2005	Oceania	Australia	0	0	0	Others
Multivariate correlates of extinction proneness in a naturally fragmented landscape	Amphibians	Diversity and distributions	2007	South America	Bolivia	1	0	0	Change in land cover
Amphibian abundance and diversity in Meru National Park, Kenya	Amphibians	African journal of ecology	2007	African	Kenya	1	0	0	Others
Species richness and composition of amphibians and reptiles in a fragmented forest landscape in northeastern Bolivia	Amphibians	Basic and applied ecology	2008	South America	Bolivia	1	0	0	Change in land cover
New records of endoparasites infecting Hypsiboas albopunctatus (Anura : Hylidae) in a savanna area in Brasilia, Brazil	Amphibians	Parasitology research	2008	South America	Brazil	0	0	0	Others
Nested species subsets of amphibians and reptiles on Neotropical forest islands	Amphibians	Animal conservation	2009	South America	Bolivia	0	0	0	Change in land cover
A new puddle frog (Phrynobatrachidae: Phrynobatrachus) from the Mambilla Plateau in eastern Nigeria	Amphibians	African journal of herpetology	2010	African	Nigeria	0	0	0	Others
Complex patterns of continental speciation: Molecular phylogenetics and biogeography of sub-Saharan puddle frogs (Phrynobatrachus)	Amphibians	Molecular phylogenetics and evolution	2010	African	African	0	0	0	Others
Parasitic infections of amphibians in the Pendjari Biosphere Reserve, Benin	Amphibians	African zoology	2011	African	Benin	0	0	0	Change in land cover
Spatial patterns of biological diversity in a neotropical lowland savanna of northeastern Bolivia	Amphibians	Biodiversity and conservation	2011	South America	Bolivia	1	0	0	Others
Variable reproductive strategies of an African savanna frog, Phrynomantis microps (Amphibia, Anura, Microhylidae)	Amphibians	Journal of tropical ecology	2011	African	Ivory Coast	0	0	0	Others
The diet of the African Tiger Frog, Hoplobatrachus occipitalis, in northern Benin	Amphibians	Salamandra	2011	African	Nigeria	0	0	0	Others
Anuran amphibians associated to water bodies in Southwest of Goias State (Brazil)	Amphibians	Biota neotropica	2011	South America	Brazil	1	0	0	Others
Anurans in an open cerrado area in the municipality of Borebi, Sao Paulo state, Southeastern Brazil: habitat use, abundance and seasonal variation	Amphibians	Biota neotropica	2011	South America	Brazil	1	0	0	Others
The impact of tree modification by African elephant (Loxodonta africana) on herpetofaunal species richness in northern Tanzania	Amphibians	African journal of ecology	2011	African	Tanzania	1	0	0	Animal interaction
An experimental assessment of landscape configuration effects on frog and toad abundance and diversity in tropical agro-savannah landscapes of southeastern Brazil	Amphibians	Landscape ecology	2012	South America	Brazil	1	0	0	Change in land cover
Spatial and temporal effects of grazing management and rainfall on the vertebrate fauna of a tropical savanna	Amphibians	The Rangeland journal	2012	Oceania	Australia	1	0	0	Change in land cover
Assessment of the amphibians of Bateke Plateau National Park, Gabon, including results of chytrid pathogen tests	Amphibians	Salamandra	2013	African	Gabon	1	0	0	Others
Anurans of a threatened savanna area in western Brazil	Amphibians	Biota neotropica	2014	South America	Brazil	1	0	0	Others
Desiccation resistance explains amphibian distributions in a fragmented tropical forest landscape	Amphibians	Landscape ecology	2015	South America	Bolivia	0	0	0	Others
Sexual Dimorphism, Growth, and Longevity of Two Toad Species (Anura, Bufonidae) in a Neotropical Savanna	Amphibians	Copeia	2015	South America	Brazil	0	0	0	Others
Minimizing the biodiversity impact of Neotropical oil palm development	Amphibians	Global change biology	2015	South America	Colombia	1	0	0	Change in land cover
Effects of insecticide formulations used in cotton cultivation in West Africa on the development of flat-backed toad tadpoles (Amietophrynus maculatus)	Amphibians	Environmental science and pollution research	2015	African	Benin	0	0	0	Others
Historical dynamics of Batrachochytrium dendrobatidis in Amazonia	Amphibians	Ecography	2016	South America	Brazil	0	0	0	Change in land cover
Effects of Grazing Management and Cattle on Aquatic Habitat Use by the Anuran Pseudopaludicola mystacalis in Agro-Savannah Landscapes	Amphibians	Plos one	2016	South America	Brazil	1	0	0	Change in land cover
Environmental, land cover and land use constraints on the distributional patterns of anurans: Leptodacylus species (Anura, Leptodactylidae) from Dry Chaco	Amphibians	Peerj	2016	South America	South America	0	0	0	Change in land cover
Biogeography of anurans and squamates in the Cerrado hotspot: coincident endemism patterns in the richest and most impacted savanna on the globe	Amphibians	Journal of biogeography	2016	South America	Brazil	1	0	0	Others
Amphibians found in the Amazonian Savanna of the Rio Curiau Environmental Protection Area in Amapa, Brazil	Amphibians	Biota neotropica	2017	South America	Brazil	1	0	0	Others
Spatial and temporal variation of the herpetofauna in floodable savannas ecosystems of Orinoquia-Colombia	Amphibians	Caldasia	2017	South America	Colombia	1	0	0	Others
Parasitic infections of anurans from a freshwater creek community in Delta State, Niger Delta of Nigeria	Amphibians	Helminthologia	2017	African	Nigeria	0	0	0	Others
An inter-dependence of flood and drought: disentangling amphibian beta diversity in seasonal floodplains	Amphibians	Marine and freshwater research	2017	South America	Brazil	1	0	0	Others
Impact of fire on anurans of rupestrian grasslands (campos rupestres): a case study in the Serra do Espinhaco, Brazil	Amphibians	Salamandra	2018	South America	Brazil	1	0	0	Dynamics of fire
Effects of roads on the vertebrates diversity of the Indigenous Territory Paresi and its surrounding	Amphibians	Brazilian journal of biology	2018	South America	Brazil	0	0	0	Others
Preliminary assessment of the frog assemblages from sites adjacent to three national parks in gabon	Amphibians	Herpetological conservation and biology	2018	African	Gabon	1	0	0	Others
Richness and composition of anuran assemblages from an Amazonian savanna	Amphibians	Zookeys	2019	South America	Brazil	1	0	0	Others
Structure and regional representativeness of the herpetofauna from Parque Estadual da SPrra de Caldas Novas, Cerrado, Central Brazil	Amphibians	Neotropica biodiversity	2019	South America	Brazil	1	0	0	Others
Value of forest remnants for montane amphibians on the livestock grazed Mount Mbam, Cameroon	Amphibians	Amphibian and repitile conservation	2019	African	Cameroon	1	0	0	Others
Herpetological survey of the proposed bambama-zanaga mine site, department of lekoumou, Republic of Congo	Amphibians	Herpetological conservation and biology	2019	African	Republic of Congo	1	0	0	Others
Landscape correlates of anuran functional connectivity in rice crops: a graph-theoretic approach	Amphibians	Journal of tropical ecology	2019	South America	Brazil	1	1	1	Change in land cover
Vertebrates are poor umbrellas for invertebrates: cross-taxon congruence in an Australian tropical savanna	Amphibians	Ecosphere	2019	Oceania	Australia	1	0	0	Animal interaction
Topography, more than land cover, explains genetic diversity in a Neotropical savanna tree frog	Amphibians	Diversity and distributions	2020	South America	Brazil	0	0	0	Change in land cover	Others
Richness, diversity patterns, and taxonomic notes of amphibians from the Tocantins state	Amphibians	Biota neotropica	2020	South America	Brazil	1	0	0	Others
Comparative phylogeography of West African amphibians and reptiles	Amphibians	Evolution	2020	African	Ghana	0	0	0	Others
List of amphibian species (Vertebrata, Tetrapoda) of Burkina Faso	Amphibians	Zoosystema	2020	African	Burkina Faso	1	0	0	Others
Ticks (Acari: Ixodidae) on captive and free-ranging wild animals in Tocantins State, a Cerrado-Amazon transition region of northern Brazil	Amphibians	International journal of acarology	2020	South America	Brazil	0	0	0	Others
Rural Wage-Earners' Attitudes Towards Diverse Wildlife Groups Differ Between Tropical Ecoregions: Implications for Forest and Savanna Conservation in the Brazilian Amazon	Amphibians	Tropical conservation science	2020	South America	Brazil	1	0	0	Others
A practical approach to measuring the biodiversity impacts of land conversion	Amphibians	Methods in ecology and evolution	2020	South America	Brazil	0	0	0	Change in land cover
Species richness, distribution pattern, and conservation status of amphibians in Cross River National Park, south-eastern Nigeria	Amphibians	Biologia	2021	African	Nigeria	1	0	0	Others	Change in land cover
Contrasting patterns of phylogenetic turnover in amphibians and reptiles are driven by environment and geography in Neotropical savannas	Amphibians	Journal of biogeography	2021	South America	Brazil	1	0	0	Others
Herpetofaunal diversity of West Bali National Park, Indonesia with identification of indicator species for long-term monitoring	Amphibians	Global ecology and conservation	2021	Asia	Indonesia	1	0	0	Others
Tadpoles Inhabiting Natural and Anthropogenic Temporary Water Bodies: Which Are the Environmental Factors that Affect the Diversity of the Assemblages?	Amphibians	Frontiers in environmental science	2021	South America	Brazil	1	0	0	Change in land cover
Higher diversity in open cerrado supports the role of regional processes in shaping an anuran assemblage in southeastern Brazil	Amphibians	South american journal of herpetology	2021	South America	Brazil	1	0	0	Others
Seasonal and intra-populational diet variation in the Colombian Swamp frog Pseudopaludicola pusilla (Anura Leptodactylidae)	Amphibians	Ethology ecology & evolution	2021	South America	Colombia	0	0	0	Others
Habitat differences affect the nuclear morphology of the erythrocytes and the hepatic melanin in Leptodactylus fuscus (Anura) in the Brazilian Cerrado savanna	Amphibians	Environmental science and pollution research	2021	South America	Brazil	0	0	0	Others
Active or passive acoustic monitoring? Assessing methods to track anuran communities in tropical savanna wetlands	Amphibians	Ecological indicators	2021	South America	Brazil	1	0	0	Others
Potential impact of climate change on spatial distribution of two savannah amphibian species in West Africa	Amphibians	African journal of ecology	2023	African	Multiple countries of the africa	0	0	0	Others
Herpetofaunal Diversity in a Dahomey Gap Savannah of Togo (West Africa): Effects of Seasons on the Populations of Amphibians and Reptiles	Amphibians	Diversity-basel	2022	African	Togo	1	0	0	Others
An inventory of amphibian roadkill in the western Soutpansberg, Limpopo province, South Africa	Amphibians	African journal of herpetology	2022	African	South africa	1	0	0	Others
Savanna vegetation increase triggers freshwater community shifts	Amphibians	Global change biology	2022	African	Ivory Coast	1	0	0	Others
The Use of Multiple Biomarkers to Assess the Health of Anuran Amphibians in the Brazilian Cerrado Savanna: An Ecotoxicological Approach	Amphibians	Environmental toxicology and chemistry	2023	South America	Brazil	0	0	0	Others
Effects of environmental factors on the ecology and survival of a widespread, endemic Cerrado frog	Amphibians	Biotropica	2023	South America	Brazil	0	0	0	Others
Environmental influences on chorusing patterns in an Australian tropical savanna frog community	Amphibians	Ecosphere	2025	Oceania	Australia	0	0	0	Others
Amphibian and reptile dataset across different land-use types in Guinea-Bissau, West Africa	Amphibians	Biodiversity data journal	2025	African	Guinea-Bissau	1	0	0	Change in land cover
Species limits and diversification of the Dendropsophus rubicundulus subgroup (Anura, Hylidae) in Neotropical savannas	Amphibians	Molecular phylogenetics and evolution	2023	South America	Bolivia, Brazil	0	0	0	Others
Negative responses of two dry-adapted amphibians to tree planting density in the Great Green Wall in Senegal	Amphibians	Restoration ecology	2025	African	Senegal	1	0	0	Others
The anuran fauna in a protected West African rainforest and surrounding agricultural systems	Amphibians	Amphibian and repitile conservation	2022	African	Ivory Coast	1	0	0	Change in land cover
Endemic amphibians of the Cerrado and Caatinga: species richness, geographic range and conservation	Amphibians	Herpetological journal	2024	South America	Brazil	1	0	0	Others
VTMaxHerp: A data set of voluntary thermal maximum temperatures of amphibians and reptiles from two Brazilian hotspots	Amphibians	Ecology	2022	South America	Brazil	0	0	0	Others
Physiological responses of Lizard, Toad and Pigeon during rainy season in tropical savanna climate	Amphibians	Journal of basic and applied zoology	2024	South America	Brazil	0	0	0	Others
Filling the gap: Noteworthy herpetological discoveries in North West Province, South Africa	Amphibians	Zoosystematics and evolution	2023	African	South africa	1	0	0	Others
Effect of sublethal concentrations of glyphosate-based herbicides (Roundup Active®) on skin of the tropical frog (Dendropsophus molitor)	Amphibians	Environmental science and pollution research	2023	South America	Colombia	0	0	0	Others
Crash Course in Conservation: Predicting and Mitigating Wildlife-Vehicle Collisions in a Savannah Area	Amphibians	African journal of ecology	2025	African	Zimbabwean	0	0	0	Others
Effects of fire history on animal communities: a systematic review	Amphibians	Ecological processes	2022	Multiple continents	Multiple countries of the globe	0	0	0	Dynamics of fire
Herpetofauna de uma área protegida situada em uma zona de transição biogeográfica na América do Sul Central	Amphibians	Biota neotropica	2025	South America	Brazil	1	0	0	Others
Unveiling how herpetofauna cope with land-use changes-Insights from forest-cashew-rice landscapes in West Africa	Amphibians	Biotropica	2025	African	Guinea-Bissau	1	0	0	Change in land cover
Influence of environmental variables on the species richness and occurrence of anuran species in areas planted with sugarcane in central Brazil	Amphibians	Biodiversity and conservation	2024	South America	Brazil	0	0	0	Change in land cover
The agricultural transformation of Brazil's Cerrado is influencing the diversity and distribution of tadpoles via lentification	Amphibians	Biodiversity and conservation	2024	South America	Brazil	1	0	0	Change in land cover
Amount and isolation of aquatic habitat drive anuran diversity in agricultural landscapes in the Brazilian Cerrado	Amphibians	Landscape ecology	2023	South America	Brazil	1	0	0	Change in land cover
Impacts of agrochemical intensification and spatial isolation on the assembly and reassembly of temporary pond metacommunities	Amphibians	Journal of applied ecology	2023	South America	Brazil	0	0	0	Others
Spatial prioritization for the conservation of terrestrial vertebrate genera in the Neotropics	Amphibians	Biodiversity and conservation	2023	South America	Multiple countries of the South America	0	0	0	Others
Anurans overlap in time but not in space use in a Central Brazilian Cerrado community	Amphibians	North-western journal of zoology	2024	South America	Brazil	1	0	0	Others
Environmental variation predicts patterns of genomic variation in an African tropical forest frog	Amphibians	Frontiers in environmental science	2024	African	Gabon	0	0	0	Others
Differences in Wildlife Roadkill Related to Landscape Fragmentation in Central Brazil	Amphibians	Anais de academia brasileira de ciencias	2022	South America	Brazil	0	0	0	Others
In search of generality: Revised distribution data and regionalization of Cerrado endemic tetrapods	Amphibians	Journal of biogeography	2023	South America	Brazil	0	0	0	Others
The influence of landscape and road characteristics on the roadkills in Cerrado	Amphibians	Studies on neotropical fauna and environment	2025	South America	Brazil	0	0	0	Change in land cover
The acoustic activity of Physalaemus cuvieri (Anura Leptodactylidae) is strongly influenced by climatic conditions, but not by latitude or landscape metrics	Amphibians	Ethology ecology & evolution	2023	South America	Brazil	0	0	0	Others
Influence of fire regime on the taxonomic and phylogenetic diversity of frog communities in a fire-prone Brazilian ecosystem	Amphibians	Forest ecology and management	2023	South America	Brazil	1	0	0	Dynamics of fire
Specific Diversity of Helminth Parasites of the Edible Frog Hoplobatrachus occipitalis (Günther, 1858) in Agricultural Landscapes in the South-East of Ivory Coast, Africa	Amphibians	Acta parasitologica	2023	African	Ivory Coast	0	0	0	Change in land cover

## Sheet: Reptiles
Title_article	Taxonomic_group	Paper	Year_publication	Continent	Country	Diversity_taxonomic	Diversity_functional	Diversity_phylogenetic	Search_area
Reproductive ecology of ameiva-ameiva (sauria, teiidae) in the cerrado of central brazil	Reptiles	Copeia	1991	South America	Brazil	0	0	0	Others
Lizard responses to 3 experimental fires in the savanna forests of Kakadu National Park	Reptiles	Wildlife research	1994	Oceania	Australia	1	0	0	Dynamics of fire
Health assessment of free-ranging anacondas (eunectes murinus) in Venezuela	Reptiles	Journal of zoo and wildlife medicine	1994	South America	Venezuela	0	0	0	Others
Identification of trypanosomes isolated by KIVI from wild mammals in Cote d'Ivoire: Diagnostic, taxonomic and epidemiological considerations	Reptiles	Acta tropica	1997	African	Cameroon	0	0	0	Others
Distribution patterns of vertebrates in relation to an extensive rainfall gradient and variation in soil texture in the tropical savannas of the Northern Territory, Australia	Reptiles	Journal of tropical ecology	1999	Oceania	Australia	1	0	0	Others
Response of birds and reptiles to fire regimes on pastoral land in the Victoria River District, Northern Territory.	Reptiles	The Rangeland journal	1999	Oceania	Australia	1	0	0	Dynamics of fire
Responses of vertebrates to pastoralism, military land use and landscape position in an Australian tropical savanna	Reptiles	Austral ecology	2002	Oceania	Australia	1	0	0	Change in land cover
Effects of bush encroachment on an assemblage of diurnal lizard species in central Namibia	Reptiles	Biological conservation	2002	African	Namibia	1	0	0	Alien invasive
Miombo woodland termite mounds: resource islands for small vertebrates?	Reptiles	Journal of zoology	2003	African	Zimbabwean	1	0	0	Others
Response of vegetation and vertebrate fauna to 23 years of fire exclusion in a tropical Eucalyptus open forest, Northern Territory, Australia	Reptiles	Austral ecology	2004	Oceania	Australia	1	0	0	Dynamics of fire
The terrestrial vertebrate fauna of Litchfield National Park, Northern Territory: monitoring over a 6-year period and response to fire history	Reptiles	Wildlife research	2004	Oceania	Australia	1	0	0	Dynamics of fire
Lizards and landscapes: integrating field surveys and interviews to assess the impact of human disturbance on lizard assemblages and selected reptiles in a savanna in South Africa	Reptiles	Biological conservation	2005	African	South Africa	1	0	0	Others
The snakes of Osun grove: A world heritage site in Osogbo, Nigeria	Reptiles	Revista de biologia tropical	2007	African	Nigeria	1	0	0	Others
Multivariate correlates of extinction proneness in a naturally fragmented landscape	Reptiles	Diversity and distributions	2007	South America	Bolivia	1	0	0	Change in land cover
The effects of grazing and fire on vegetation and the vertebrate assemblage in a tropical savanna woodland in north-eastern Australia	Reptiles	Journal of tropical ecology	2007	Oceania	Australia	1	0	0	Dynamics of fire
Species richness and composition of amphibians and reptiles in a fragmented forest landscape in northeastern Bolivia	Reptiles	Basic and applied ecology	2008	South America	Bolivia	1	0	0	Change in land cover
The short-term effects of an extensive and high-intensity fire on vertebrates in the tropical savannas of the central Kimberley, northern Australia	Reptiles	Wildlife research	2008	Oceania	Australia	1	0	0	Others
Habitat use by the South-American rattlesnake (Crotalus durissus) in south-eastern Brazil	Reptiles	Journal of natural history	2008	South America	Brazil	0	0	0	Others
Effects of Weed-Management Burning on Reptile Assemblages in Australian Tropical Savannas	Reptiles	Conservation biology	2009	Oceania	Australia	1	0	0	Dynamics of fire
Repositioning zoogeography within the nature-culture borderlands: An animal geography of reptiles in southern Ghana	Reptiles	Applied geography	2009	African	Ghana	0	0	0	Others
Ants as indicators for vertebrate fauna at a local scale: an assessment of cross-taxa surrogacy in a disturbed matrix	Reptiles	Biodiversity and conservation	2009	Oceania	Australia	1	0	0	Change in land cover
Nested species subsets of amphibians and reptiles on Neotropical forest islands	Reptiles	Animal conservation	2009	South America	Bolivia	0	0	0	Change in land cover
Local richness and distribution of the lizard fauna in natural habitat mosaics of the Brazilian Cerrado	Reptiles	Austral ecology	2009	South America	Brazil	1	0	0	Others
The importance of fine-scale savanna heterogeneity for reptiles and small mammals	Reptiles	Biological conservation	2010	Oceania	Australia	1	0	0	Others
Body temperature and thermoregulation of Komodo dragons in the field	Reptiles	Journal of thermal biology	2010	Asia	Indonesia	0	0	0	Others
Comparing biodiversity between protected savanna and adjacent non-protected farmland in the southern Kalahari	Reptiles	Journal of arid environments	2011	African	South Africa	1	0	0	Change in land cover
Spatial patterns of biological diversity in a neotropical lowland savanna of northeastern Bolivia	Reptiles	Biodiversity and conservation	2011	South America	Bolivia	1	0	0	Others
Removing forest canopy cover restores a reptile assemblage	Reptiles	Ecological applications	2011	Oceania	Australia	1	0	0	Others
Vicariance and endemism in a Neotropical savanna hotspot: distribution patterns of Cerrado squamate reptiles	Reptiles	Journal of biogeography	2011	South America	Brazil	1	0	0	Others
Extending the Cost-Benefit Model of Thermoregulation: High-Temperature Environments	Reptiles	American Naturalist	2011	Oceania	Australia	0	0	0	Others
Increased grazing and dominance of an exotic pasture (Bothriochloa pertusa) affects vertebrate fauna species composition, abundance and habitat in savanna woodland	Reptiles	The Rangeland journal	2011	Oceania	Australia	1	0	0	Change in land cover
The impact of tree modification by African elephant (Loxodonta africana) on herpetofaunal species richness in northern Tanzania	Reptiles	African journal of ecology	2011	African	Tanzania	1	0	0	Animal interaction
Climatic stability in the Brazilian Cerrado: implications for biogeographical connections of South American savannas, species richness and conservation in a biodiversity hotspot	Reptiles	Journal of biogeography	2012	South America	Brazil	1	0	0	Others
Effect of small-scale woodland clearing and thinning on vertebrate fauna in a largely intact tropical savanna mosaic	Reptiles	Wildlife research	2012	Oceania	Australia	1	0	0	Change in land cover
Behavioural flexibility in foraging mode of the spotted sand lizard (Pedioplanis l. lineoocellata) seems to buffer negative impacts of savanna degradation	Reptiles	Journal of arid environments	2012	African	South Africa	0	0	0	Others
Signals of change in tropical savanna woodland vertebrate fauna 5 years after cessation of livestock grazing	Reptiles	Wildlife research	2012	Oceania	Australia	1	0	0	Change in land cover
Spatial and temporal effects of grazing management and rainfall on the vertebrate fauna of a tropical savanna	Reptiles	The Rangeland journal	2012	Oceania	Australia	1	0	0	Change in land cover
The Fire Refuge Value of Patches of a Fire-Sensitive Tree in Fire-prone Savannas: Callitris intratropica in Northern Australia	Reptiles	Biotropica	2013	Oceania	Australia	1	0	0	Dynamics of fire
Parasitic infections of the African dwarf crocodile (Osteolaemus tetraspis) and the ornate Nile monitor (Varanus ornatus) from Nigeria	Reptiles	Acta parasitologica	2013	African	Benin	0	0	0	Others
Why do lizards avoid weeds?	Reptiles	Biological invasions	2014	Oceania	Australia	0	0	0	Alien invasive
Effects of abandoned Eucalyptus plantations on lizard communities in the Brazilian Cerrado	Reptiles	Biodiversity and conservation	2014	South America	Brazil	1	0	0	Change in land cover
A New Two-Pored Amphisbaena Linnaeus, 1758, from Western Amazonia, Brazil (Amphisbaenia: Reptilia)	Reptiles	South american journal of herpetology	2014	South America	Brazil	0	0	0	Others
Formulating conservation targets for a gap analysis of endemic lizards in a biodiversity hotspot	Reptiles	Biological conservation	2014	South America	Brazil	1	0	0	Change in land cover
Mechanisms of the impact of a weed (grader grass, Themeda quadrivalvis) on reptile assemblage structure in a tropical savannah	Reptiles	Biological conservation	2015	Oceania	Australia	1	0	0	Alien invasive
Current insecticide treatments used in locust control have less of a short-term impact on Australian arid-zone reptile communities than does temporal variation	Reptiles	Wildlife research	2015	Oceania	Australia	1	0	0	Others
Composition and Ecological Aspects of a Snake Assemblage on the Savanna Enclave of the Atlantic Forest of the Guaribas Biological Reserve in Northeastern Brazil	Reptiles	Revista sul-americana de herpetologia	2015	South America	Brazil	1	0	0	Others
Catalogue of distribution of lizards (Reptilia: Squamata) from the Brazilian Amazonia. II. Gekkonidae, Phyllodactylidae, Sphaerodactylidae	Reptiles	Zootaxa	2015	South America	Brazil	0	0	0	Others
Minimizing the biodiversity impact of Neotropical oil palm development	Reptiles	Global change biology	2015	South America	Colombia	1	0	0	Change in land cover
The autecology of Anolis brasiliensis (Squamata, Dactyloidae) in a Neotropical Savanna	Reptiles	Herpetological journal	2015	South America	Brazil	0	0	0	Others
Tanzania's reptile biodiversity: Distribution, threats and climate change vulnerability	Reptiles	Biological conservation	2016	African	Tanzania	1	0	0	Climate change
Short-term responses of reptile assemblages to fire in native and weedy tropical savannah	Reptiles	Global ecology and conservation	2016	Oceania	Australia	1	0	0	Dynamics of fire
Shifting fire regimes from late to early dry-season fires to abate greenhouse emissions does not completely equate with terrestrial vertebrate biodiversity co-benefits on Cape York Peninsula, Australia	Reptiles	International journal of wildland fire	2016	Oceania	Australia	1	0	0	Dynamics of fire
Biogeography of anurans and squamates in the Cerrado hotspot: coincident endemism patterns in the richest and most impacted savanna on the globe	Reptiles	Journal of biogeography	2016	South America	Brazil	1	0	0	Others
Systematics of a small Gehyra (Squamata: Gekkonidae) from the Einasleigh Uplands, Queensland: description of a new range restricted species	Reptiles	Zootaxa	2017	Oceania	Australia	0	0	0	Others							Place
Phylogeographic structure across one of the largest intact tropical savannahs: Molecular and morphological analysis of Australia's iconic frilled lizard Chlamydosaurus kingii	Reptiles	Molecular phylogenetics and evolution	2017	Oceania	Australia	0	0	0	Others
Exploring relationships between native vertebrate biodiversity and grazing land condition	Reptiles	The Rangeland journal	2017	Oceania	Australia	1	0	0	Change in land cover
New records of the rare Troschel's Pampas Snake, Phimophis guianensis (Serpentes: Dipsadidae) in Brazil	Reptiles	Anais da academia brasileira de cioencias	2018	South America	Brazil	0	0	0	Others
Rapid increase of Australian tropical savanna reptile abundance following exclusion of feral cats	Reptiles	Biological conservation	2018	Oceania	Australia	1	0	0	Alien invasive
Profitable and Sustainable Cattle Grazing Strategies Support Reptiles in Tropical Savanna Rangeland	Reptiles	Rangeland ecology & management	2018	Oceania	Australia	1	0	0	Change in land cover
Who does bask longer? A comparison between elapid and viperid snakes in the field and in experimental conditions	Reptiles	Zoologischer anzeiger	2018	African	African	0	0	0	Others
Arboreality increases reptile community resistance to disturbance from livestock grazing	Reptiles	Journal of applied ecology	2018	Oceania	Australia	1	0	0	Change in land cover
Deep Communal Nesting by Yellow-Spotted Monitors in a Desert Ecosystem: Indirect Evidence for a Response to Extreme Dry Conditions	Reptiles	Herpetologica	2018	Oceania	Australia	0	0	0	Others
Occupancy and detectability modelling of vertebrates in northern Australia using multiple sampling methods	Reptiles	Plos one	2018	Oceania	Australia	1	0	0	Others
Effects of roads on the vertebrates diversity of the Indigenous Territory Paresi and its surrounding	Reptiles	Brazilian journal of biology	2018	South America	Brazil	0	0	0	Others
Whole organism concentration ratios of radionuclides and metals in terrestrial vertebrates of an Australian tropical savanna environment	Reptiles	Journal of environmental radioactivity	2019	Oceania	Australia	0	0	0	Others
Structure and regional representativeness of the herpetofauna from Parque Estadual da SPrra de Caldas Novas, Cerrado, Central Brazil	Reptiles	Neotropica biodiversity	2019	South America	Brazil	1	0	0	Others
Herpetological survey of the proposed bambama-zanaga mine site, department of lekoumou, Republic of Congo	Reptiles	Herpetological conservation and biology	2019	African	Republic of Congo	1	0	0	Others
Genetic variation and cryptic lineage diversity of the Nigerian red-headed rock agama Agama agama associate with eco-geographic zones	Reptiles	Current zoology	2019	African	Nigeria	0	0	0	Others
Road Kill of Snakes on a Highway in an Orinoco Ecosystem: Landscape Factors and Species Traits Related to Their Mortality	Reptiles	Tropical conservation science	2019	South America	Colombia	1	0	0	Others
Vertebrates are poor umbrellas for invertebrates: cross-taxon congruence in an Australian tropical savanna	Reptiles	Ecosphere	2019	Oceania	Australia	1	0	0	Animal interaction
Dietary resource partitioning among age-sex classes of Agama agama (Squamata: Agamidae) assessed by fecal pellet analysis	Reptiles	Phyllomedusa	2019	African	Nigeria	0	0	0	Others
Haemocystidium spp., a species complex infecting ancient aquatic turtles of the family Podocnemididae: First report of these parasites in Podocnemis vogli from the Orinoquia	Reptiles	International journal for parasitology-parasites and wildlife	2019	South America	Venezuela	0	0	0	Others
Ancient habitat shifts and organismal diversification are decoupled in the African viper genus Bitis (Serpentes: Viperidae)	Reptiles	Journal of biogeography	2019	African	African	0	0	0	Others
Phylogenetic community structure as an ecological indicator of anthropogenic disturbance for endemic lizards in a biodiversity hotspot	Reptiles	Ecological indicators	2019	South America	Brazil	1	1	1	Change in land cover
Comparative phylogeography of West African amphibians and reptiles	Reptiles	Evolution	2020	African	Ghana	0	0	0	Others
Ticks (Acari: Ixodidae) on captive and free-ranging wild animals in Tocantins State, a Cerrado-Amazon transition region of northern Brazil	Reptiles	International journal of acarology	2020	South America	Brazil	0	0	0	Others
Long-term, fire-induced changes in habitat structure and microclimate affect Cerrado lizard communities	Reptiles	Biodiversity and conservation	2020	South America	Brazil	1	0	0	Dynamics of fire
Contrasting patterns of phylogenetic turnover in amphibians and reptiles are driven by environment and geography in Neotropical savannas	Reptiles	Journal of biogeography	2021	South America	Brazil	1	0	0	Others
Unexpected overlapping use of tree hollows by birds, reptiles and declining mammals in an Australian tropical savanna	Reptiles	Biodiversity and conservation	2021	Oceania	Australia	0	0	0	Others
Herpetofaunal diversity of West Bali National Park, Indonesia with identification of indicator species for long-term monitoring	Reptiles	Global Ecology and Conservation	2021	Asia	Indonesia	1	0	0	Others
Out of southern Africa: Origins and cryptic speciation in Chamaeleo, the most widespread chameleon genus	Reptiles	Molecular phylogenetics and evolution	2022	African	African	0	0	0	Others
Herpetofaunal Diversity in a Dahomey Gap Savannah of Togo (West Africa): Effects of Seasons on the Populations of Amphibians and Reptiles	Reptiles	Diversity-basel	2022	African	Togo	1	0	0	Others
Histopathological and IHC evaluation of malignant non-pigmented chromatophoroma in a savannah monitor (Varanus exanthematicus)	Reptiles	Acta veterinaria hungarica	2025	South America	Brazil	0	0	0	Others
Amphibian and reptile dataset across different land-use types in Guinea-Bissau, West Africa	Reptiles	Biodiversity data journal	2025	African	Guinea-bissau	1	0	0	Change in land cover
VTMaxHerp: A data set of voluntary thermal maximum temperatures of amphibians and reptiles from two Brazilian hotspots	Reptiles	Ecology	2022	South America	Brazil	0	0	0	Others
A Broad Wildlife Survey of Influenza A Virus in the Orinoco Flooded Savannas from Colombia: New Reports and Perspectives	Reptiles	Animals	2025	South America	Colombia	0	0	0	Others
Filling the gap: Noteworthy herpetological discoveries in North West Province, South Africa	Reptiles	Zoosystematics and evolution	2023	African	South Africa	1	0	0	Others
Physiological responses of Lizard, Toad and Pigeon during rainy season in tropical savanna climate	Reptiles	Journal of basic and applied zoology	2024	South America	Brazil	0	0	0	Others
Assessing Connectivity Thresholds Under Habitat Loss Scenarios for Threatened Amphibians and Squamate Reptiles in the Eastern Brazilian Amazon	Reptiles	Ecology and evolution	2025	South America	Brazil	0	0	0	Others
Crash Course in Conservation: Predicting and Mitigating Wildlife-Vehicle Collisions in a Savannah Area	Reptiles	African journal of ecology	2025	African	Zimbabwean	0	0	0	Others
Effects of fire history on animal communities: a systematic review	Reptiles	Ecological processes	2022	Multiple continents	Multiple countries of the globe	0	0	0	Dynamics of fire
Herpetofauna from a protected area situated in a biogeographic transition zone in Central South America	Reptiles	Biota neotropica	2025	South America	Brazil	1	0	0	Others
Unveiling how herpetofauna cope with land-use changes-Insights from forest-cashew-rice landscapes in West Africa	Reptiles	Biotropica	2025	African	Guinea-bissau	1	0	0	Change in land cover
The spatial, climatic and temporal factors influencing roadkill change according to the taxonomic level	Reptiles	Journal of environmental management	2023	South America	Brazil	0	0	0	Change in land cover
THERMAL PHYSIOLOGY OF THE INVASIVE TROPICAL HOUSE GECKO, HEMIDAcTyLUs MABOUIA (SQUAMATA, GEKKONIDAE)	Reptiles	Herpetological conservation and biology	2022	South America	Brazil	0	0	0	Others
Spatial prioritization for the conservation of terrestrial vertebrate genera in the Neotropics	Reptiles	Biodiversity and conservation	2023	South America	Multiple countries of the South america	0	0	0	Others
Functional diversity of snakes is explained by the landscape composition at multiple areas of influence	Reptiles	Ecology and evolution	2023	South America	Colombia	0	1	0	Change in land cover
Survey of West Nile virus infection in wildlife species in the Orinoquia region of Colombia	Reptiles	Frontiers in microbiology	2025	South America	Colombia	0	0	0	Others
In search of generality: Revised distribution data and regionalization of Cerrado endemic tetrapods	Reptiles	Journal of biogeography	2024	South America	Brazil	0	0	0	Others
Ethnozoological uses of wild animals among the Iraqw in Northern Tanzania	Reptiles	Tropical zoology	2023	African	Tanzania	0	0	0	Others
The influence of landscape and road characteristics on the roadkills in Cerrado	Reptiles	Studies on neotropical fauna and environment	2025	South America	Brazil	0	0	0	Change in land cover
Severe fire regimes decrease resilience of ectothermic populations	Reptiles	Journal of animal ecology	2024	South America	Brazil	0	0	0	Dynamics of fire
